# Supplementary material for: A Systematic Approach to Identify Markers of Distinctly Activated Human Macrophages
Source: Front Immunol. 2015 May 27;6:253. doi: 10.3389/fimmu.2015.00253 (PMC4445387; doi:10.3389/fimmu.2015.00253)
Supplement: Table S1 — Gene expression profiles in the 33 activated macrophage types for the 1874 regulated transcripts. [file Table_1.XLS]

## Sheet: 2log2
Supplemental Table 1: Gene expression profiles in the 33 activated macrophage types for the 1874 regulated transcripts.
	M(TDB + IL4)	M(IL-4)	M(Dex)	M(Dex + GM-CSF)	M(Dex + IL-1β)	M(TDB)	M(TGFβ + GM-CSF)	M(GM-CSF)	M(TGFβ)	M(Ado)	M(Ado + IL-10)	M(IL-10)	M(TDB + IL-10)	M(TNFα)	M(IL-1β)	M(TGFβ + IL-1β)	M(Ado + IFNγ)	M(IFNγ)	M(TDB + IFNγ)	M(IFNβ)	M(Ado + IC)	M(IC)	M(TDB + IC)	M(LPS + IL-10)	M(Curdlan)	M(LPS + IL-4)	M(LPS + IC)	M(PolyIC)	M(LPS + IFNγ)	M(LPS10)	M(LPS100)	M(LPS + TGFβ)	M(Dex + LPS)
SLC40A1	-4.21316	-3.32266	0.739667	1.91438	0.270302	-3.58711	-3.54015	-3.05394	-1.17249	-0.394997	-1.69806	-1.99862	-3.14582	-5.4632	-3.86056	-4.27606	-1.16665	-1.72752	-4.43136	-1.72265	-5.23756	-5.42527	-5.56011	-5.46279	-5.47312	-5.64498	-5.84898	-5.61438	-5.78053	-5.08095	-5.61779	-5.46262	-5.13189
SEPP1	-4.99934	-3.13483	-0.0816199	0.348561	-0.00533049	-4.3577	-3.71482	-2.30585	-0.975862	-0.62057	0.101906	-0.71176	-2.22424	-6.48947	-1.76465	-2.43203	-1.06442	-2.04498	-5.13987	-2.54842	-4.84574	-5.26859	-4.76668	-3.80166	-5.05657	-5.94967	-5.19523	-5.56485	-5.7284	-6.0172	-5.36655	-5.6478	-3.35998
CD163L1	-3.24395	-2.4785	-0.711984	-0.461899	-0.603678	-2.59295	-2.52225	-2.21787	-1.41376	-0.13074	1.43865	1.35559	0.91219	-4.66771	-0.808319	-1.30469	-3.1591	-3.30371	-3.98356	-3.51826	-3.80338	-4.95927	-4.83313	-1.83695	-2.84614	-4.91505	-5.32439	-4.73111	-5.27894	-5.39045	-4.93809	-4.67888	-1.44357
F13A1	0.74719	2.98	-1.31777	3.5721	-1.68125	-2.94758	-1.54609	0.811668	-3.00608	-0.452931	2.34812	2.59912	-0.0883989	-3.76718	-3.34824	-4.29309	-3.40035	-2.32248	-3.41496	-2.73839	-4.55112	-3.64071	-3.54757	-4.15274	-3.7567	-4.1533	-4.00768	-3.9644	-4.84048	-4.34379	-4.29419	-4.2545	-3.17487
CXCL10	-2.21538	-1.32918	-4.21929	-3.59168	-2.77642	-2.8999	-0.427017	0.459295	-0.876426	-0.946591	-2.33253	-2.77645	-3.11196	0.322817	-0.29338	-1.77635	2.28043	1.69573	2.59997	2.76314	-4.06683	-3.45784	-1.96805	-3.69485	-3.85812	-0.0177865	-1.28696	-0.0690962	3.6707	1.82016	2.01952	0.522628	-1.88491
TLR7	-4.75267	-3.43529	-1.24795	-1.86611	-2.73639	-2.77216	-0.796912	-1.22675	0.856077	0.0202853	1.06844	0.878686	-0.986411	-2.22884	-2.28318	-2.39242	0.776854	0.691498	-1.74182	0.740496	-4.59325	-3.93126	-3.81237	-1.98581	-3.26299	-3.80809	-3.37156	-2.31319	-2.47689	-2.69371	-2.63149	-3.18561	-3.90996
CCL13	2.10587	2.38738	-4.61001	-1.13253	-2.30049	-1.67109	0.96694	1.89988	-2.85437	-0.371241	-2.60189	-2.91923	-1.32978	-0.94504	0.926652	-1.05389	0.378467	-0.212481	-1.54964	0.0118677	-4.29621	-4.14432	-2.97057	-3.61001	-3.37177	-0.298518	-2.88658	-3.63525	-3.4238	-4.27745	-3.56851	-3.40077	-2.27839
VCAM1	-0.256132	0.252682	-2.93547	-3.18516	-1.07777	-1.58485	-1.90816	-0.942144	-1.65773	-0.436678	-1.87105	-1.80358	-2.56719	-0.804408	-1.79557	-3.2727	1.02182	0.791739	-0.180692	-0.305915	-3.72646	-4.00977	-3.3411	-3.45294	-3.32334	-0.638014	-2.5762	-1.8158	-0.230794	-1.49386	-1.53087	-2.33442	-3.02919
RASL11B	-3.23212	-1.94242	-1.28338	-1.60577	-3.16071	0.165391	-1.30784	-0.263199	-1.85301	0.389952	-2.02729	-1.20302	-1.52392	-0.365695	-3.30577	-3.65404	-1.15859	-0.329758	-2.49089	-3.09024	-4.90837	-4.1362	-4.68603	-5.62444	-3.59762	-4.91523	-4.60936	-3.93647	-4.86611	-3.86135	-4.98747	-5.46771	-6.20631
RAB7B	0.741678	0.986782	-1.3981	-2.24841	-2.87294	0.287673	-1.02273	-0.77796	-0.758721	0.385166	-1.82759	-1.69956	-0.666771	-1.60066	-1.60069	-1.19432	-1.17512	-0.848954	-1.11445	-1.88003	-5.38814	-5.06901	-3.52227	-5.30816	-3.52762	-3.27173	-6.26366	-4.08349	-3.2229	-5.24839	-5.97225	-6.17027	-6.58644
COLEC12	-2.46915	-2.43564	-1.74013	0.952699	-1.61173	-1.09125	1.00692	1.15075	-1.89796	-0.819801	-1.66276	-2.12799	-1.45741	-1.07022	0.591306	-1.14251	-2.5236	-2.92483	-2.95559	-3.87926	-4.17089	-4.91326	-3.37094	-4.77202	-2.8588	-4.31319	-4.70113	-4.62783	-3.962	-4.98585	-4.30881	-4.8925	-3.32217
CHST13	-1.60118	-0.204521	-0.56237	-0.668799	-1.64497	-0.876479	-0.278071	-0.328011	-0.166321	0.21161	-1.10927	-0.800679	-1.02101	-1.54058	-1.50409	-1.5854	-0.90723	-0.863711	-2.16834	-0.570351	-4.33545	-3.88056	-4.39046	-3.43266	-3.41167	-4.77858	-4.90424	-3.64271	-4.89132	-4.36936	-4.52974	-4.47508	-4.15141
GPR34	-2.18091	-0.854276	0.36279	0.846987	0.0377898	-1.14599	-0.175762	0.0596875	-0.257647	-0.0145171	-0.217769	-0.133712	-1.14703	-1.99861	-0.8999	-1.82907	-2.09494	-1.90703	-3.57565	-1.83962	-4.44379	-3.7248	-3.93666	-4.47342	-3.87572	-3.70367	-4.46262	-3.57414	-4.40772	-3.91034	-4.44762	-4.06296	-4.19575
DHRS9	-0.893234	-0.827607	0.158789	0.296675	-0.819605	-1.1943	-1.15541	-1.35446	-0.573428	0.357676	0.0263468	-0.0928001	-0.776135	-3.0936	-2.60915	-2.55532	0.00181665	-0.107331	-0.634547	0.164606	-2.36019	-2.20027	-1.64971	-4.27317	-3.88491	-5.54509	-3.423	-3.56888	-4.72148	-4.58261	-5.1843	-5.34092	-4.19967
HS3ST2	1.03839	-0.0242876	0.279495	-1.53385	-0.928949	0.450306	-2.75707	-2.29248	-0.650232	0.295135	0.616179	0.975938	1.03839	-1.74435	-3.37466	-3.92577	-0.755398	-0.358278	0.327423	-0.8992	-3.25983	-1.97467	-1.10952	-4.3052	-3.30078	-4.06623	-3.75857	-3.61852	-4.04326	-3.52751	-4.45404	-3.82544	-3.16057
C11ORF45	-0.204803	-0.28811	-1.50609	-1.52545	-2.02025	0.521151	-1.10142	-0.391779	-0.958381	0.0364119	-1.99017	-1.73768	-0.861959	-0.923397	-2.23065	-2.12905	-2.01049	-1.82929	-1.15184	-1.82843	-4.07643	-3.73723	-4.11998	-3.32572	-3.01905	-4.15354	-4.7319	-3.19373	-4.32586	-4.15151	-4.6533	-4.17785	-3.6941
GATM	0.168051	0.562553	-1.96539	-1.23803	-1.51949	-0.789287	-1.14098	-0.230802	-0.758653	0.0356098	-0.740659	-0.477581	-1.66937	-1.88245	-1.40539	-1.66491	-1.57617	-1.20992	-1.81716	-2.10844	-4.05023	-3.10568	-3.37749	-3.33392	-2.43252	-3.47449	-3.56257	-3.27794	-3.94497	-3.30744	-3.58974	-3.29436	-3.12494
LOC653924	-0.0592093	0.476071	-1.59242	-1.56987	-1.73386	-0.091722	-0.519619	-0.13818	-1.01078	-0.254313	-1.82013	-1.45649	-1.21507	-0.886553	-1.70398	-1.89627	-1.11721	-0.784779	-1.24607	-1.97732	-3.1711	-2.67291	-2.97884	-3.07731	-2.45954	-3.66086	-3.22519	-2.49488	-3.83224	-3.20656	-3.84097	-4.12094	-3.42619
HS.4892	-1.73926	-1.77985	-1.90189	-1.91493	-2.2506	0.963519	-0.38317	0.17516	-0.877038	-0.0202088	-2.30267	-1.36201	-0.973169	0.258869	-1.98841	-1.62827	-1.92858	-1.70903	-1.032	-2.54613	-3.47536	-1.83985	-2.21464	-3.13743	-1.58386	-3.12737	-2.93234	-2.80909	-2.9961	-2.6626	-3.56371	-3.26919	-3.26209
CD9	-0.56977	-0.949686	-1.421	-1.54788	-1.95899	0.148557	-1.00503	-0.712951	0.241145	0.0441563	-1.08707	-0.964317	-0.945152	-1.21179	-1.75666	-1.50714	-1.31638	-1.22823	-0.807639	-1.26774	-3.01921	-2.74154	-1.69488	-3.7699	-3.03772	-4.16149	-3.89891	-3.49031	-3.80057	-3.30106	-3.77772	-3.85454	-3.36546
VWF	-0.537005	-0.929418	-0.962519	-1.84253	-2.174	0.352137	-0.578618	-0.4167	0.416905	0.296957	-1.45885	-1.43494	-0.296952	-0.919285	-1.5753	-1.0331	-1.44481	-1.33935	-1.16195	-1.4095	-2.94682	-3.13906	-2.73787	-3.11782	-2.95654	-3.54158	-2.96722	-2.50306	-3.35019	-3.98047	-3.30385	-3.0247	-3.35731
KCNF1	-2.08732	-0.553754	-0.160107	-1.25341	-1.47531	-0.103127	-0.228175	-0.375804	-0.07926	0.694417	-1.91243	-0.933132	-1.01509	-0.432474	-1.47702	-1.47158	-1.33327	-0.83995	-1.26766	-1.98695	-2.67464	-2.27835	-1.83523	-3.018	-1.84965	-3.56889	-3.16939	-2.61373	-3.53314	-3.11272	-3.26866	-3.59616	-2.70523
PGBD5	-1.3324	-1.31315	-1.96544	-2.14385	-2.25145	-0.75148	-0.776701	-0.279186	-0.341424	-0.372709	-0.957723	-0.972543	-1.04726	-1.56812	-1.83632	-1.70458	-0.137256	-0.314112	-0.724359	-1.46255	-3.60815	-3.55022	-3.22572	-4.23352	-3.81344	-4.14892	-4.02205	-4.12181	-3.75396	-3.49603	-4.1866	-3.59902	-3.56985
C11ORF82	-1.06205	-0.481717	-1.54154	-0.611013	-1.9738	-0.728089	0.273456	0.445102	-0.787966	-0.0940392	-0.510903	-0.845005	-0.949394	-1.00056	-1.07995	-1.89743	0.204955	0.067143	-1.02127	-2.19939	-3.5299	-3.7767	-4.01069	-3.78362	-3.32198	-3.6027	-4.08716	-2.85033	-2.73739	-3.313	-3.20449	-3.36136	-3.39849
ME1	-1.30025	-1.19715	-0.936944	-0.544022	-1.01669	-0.783623	-1.62052	-0.989719	-0.825471	-0.474903	-0.36494	-0.44016	-0.718664	-0.952143	-0.683796	-1.17507	-0.17789	-0.178089	-0.0652903	-1.22382	-3.41753	-3.16954	-2.48952	-2.70721	-2.15379	-3.38233	-4.1779	-2.50648	-3.02539	-2.94478	-3.52671	-3.73089	-3.61651
HS.276860	-1.24145	-1.00191	-0.300758	-0.143465	-0.547124	-1.26487	-0.893306	-0.763445	-0.302272	-0.286248	-0.0889067	-0.231676	-0.507441	-1.77419	-0.809375	-1.41341	-0.452238	-0.589127	-1.66662	-1.31553	-3.38524	-3.66713	-4.47014	-2.36349	-2.36683	-2.53939	-3.79207	-3.40104	-3.43827	-3.72984	-3.24281	-3.87265	-3.14554
PMFBP1	-1.061	-0.567147	0.542228	-0.515299	-0.0945135	-0.409439	-0.898759	-0.00374432	-0.60647	-0.153028	-0.40378	-0.825829	0.0640275	-1.54492	-1.38976	-1.69712	-0.207804	-0.214896	-1.067	-0.562044	-3.29967	-3.49702	-3.88927	-3.40852	-3.47322	-3.7561	-3.04429	-3.25407	-3.86506	-3.56699	-4.53005	-3.49673	-2.40026
DDIT4L	-0.818681	-0.641683	-0.645297	-0.853903	-1.86728	-0.454988	-0.798143	-0.318495	-0.664318	0.215691	-0.0318606	-0.0637906	-0.269763	-1.7309	-2.05311	-2.34614	0.226521	0.454397	-1.19443	-0.507652	-2.44217	-2.90423	-3.45089	-2.83806	-2.44725	-2.95681	-2.81837	-3.20082	-2.95625	-2.82116	-3.28829	-2.96824	-3.1863
TREM2	0.255634	0.439751	-0.23791	-0.458249	-1.61718	0.284585	-0.10682	-0.09786	0.30222	0.274995	-0.678979	-0.811862	-0.0441099	-1.23139	-1.56785	-1.33592	-0.0824705	-0.15271	-1.08237	0.286302	-3.91844	-3.12736	-3.17275	-3.4227	-3.16169	-2.81155	-3.85789	-3.09109	-4.38388	-3.54661	-3.95646	-4.06538	-3.97456
PTGFRN	0.139247	0.430457	-0.887295	-0.156934	-1.52115	-0.726193	-0.119199	0.0762581	-0.331699	-0.0437128	-0.0569459	0.144764	-0.502162	-1.46761	-1.34137	-1.03524	-1.09761	-0.764854	-1.7164	-1.17869	-3.24292	-2.62965	-2.82033	-3.14563	-2.65633	-2.17448	-3.54676	-3.08384	-3.57008	-3.2039	-3.38544	-3.52069	-3.47394
CD36	0.00112486	-0.0374791	-0.74219	-0.123539	-1.54128	-0.528076	-1.25987	-0.698059	-0.774496	0.00753998	0.582296	0.477967	-0.0359607	-1.07081	-1.09684	-1.72443	-0.45107	-0.637655	-1.18162	-0.727578	-2.52414	-2.5244	-2.41681	-0.875688	-1.7715	-4.17838	-3.66775	-2.34572	-4.47658	-3.84679	-4.11421	-3.61517	-4.20004
SPON2	-0.627066	-0.286883	-2.09012	-2.11565	-2.8372	0.0411589	-1.75587	-0.333258	-1.73752	-0.166655	-1.83353	-1.6304	-0.90106	-1.41836	-2.61584	-3.03836	0.739546	0.878615	-0.12098	-0.505591	-3.45591	-3.10851	-2.55807	-3.39669	-3.08326	-2.92654	-3.13555	-2.75586	-3.3669	-2.52367	-2.98668	-3.18242	-2.94111
FAM81A	-0.68001	-0.776404	-1.3978	-1.19383	-1.91577	-0.037722	-0.796187	0.273599	-1.80155	-0.601367	-1.73418	-1.03359	-0.930919	-0.393228	-1.62356	-2.40566	-0.0974803	0.474908	-0.339376	-1.91798	-1.93262	-1.63349	-1.97162	-2.82631	-1.72577	-2.74263	-2.86482	-2.51451	-1.92075	-1.96111	-2.82454	-2.63317	-2.64778
GCLC	-1.4657	-1.76457	0.176208	0.028753	0.214423	-0.411821	-1.09857	-0.703988	-0.788332	0.00798482	-1.54383	-1.23697	-1.53588	-0.86389	-1.39641	-2.33686	0.648944	0.579277	0.0896744	-0.211657	-3.3978	-3.36751	-2.29355	-3.18919	-2.72816	-3.47018	-3.56493	-2.57015	-3.0837	-2.66046	-2.75968	-3.46086	-1.82633
SPARC	-0.912773	-1.23655	-0.929602	-0.861961	-0.581791	-0.1206	-0.519913	-0.215481	-0.327012	-0.683483	-1.71342	-1.80246	-0.796451	0.0567777	-1.02267	-0.881712	-1.71214	-1.57633	-1.303	-1.74884	-2.18009	-2.05521	-1.40082	-1.98308	-1.45617	-3.92629	-2.66521	-2.39259	-4.7366	-3.51845	-4.02157	-3.85792	-2.16349
LPL	0.324327	-0.00590983	-0.591851	-0.0784799	-0.821419	-0.0199294	0.428121	0.70004	-0.66047	-0.492099	-1.48578	-1.89004	-0.74391	0.091016	-1.43499	-1.70235	-1.75882	-1.98189	-1.79106	-2.83372	-2.52547	-2.35258	-0.6935	-2.00331	-1.99727	-2.76031	-2.38208	-3.05764	-5.64419	-4.11586	-4.05899	-3.292	-1.2594
CA2	0.539273	0.307195	-3.14262	-1.20771	-3.17639	0.221939	0.102295	0.418589	-1.01945	-0.649571	-1.74579	-2.01903	-1.13958	-0.0174594	-1.87754	-2.46513	-0.617209	-0.716749	-0.03718	-2.7786	-1.46067	-1.22158	-0.670229	-5.49931	-2.88851	-4.89684	-2.27136	-3.77437	-3.16955	-3.43711	-3.47719	-4.1851	-4.37493
TM4SF19	0.417726	0.486148	-1.78669	-1.71299	-2.75916	0.601735	-0.341491	0.345692	-0.771648	-0.0423498	-1.17699	-1.25984	-0.39838	-0.448284	-1.65656	-2.03064	-0.721432	-0.638784	0.223521	-1.73376	-2.88191	-2.33022	-0.22075	-3.83854	-3.18121	-4.12375	-2.58301	-2.99137	-3.81448	-3.69004	-3.92756	-4.17202	-4.12129
C13ORF15	0.327089	-0.2727	-1.4927	-1.36076	-2.46115	1.21301	-0.28539	0.347212	-0.87852	-0.24916	-1.18878	-1.3514	0.209927	0.0852751	-1.42392	-1.46837	-0.94735	-1.08911	0.958189	-2.82131	-2.21857	-1.9568	0.671348	-3.43195	-1.35529	-3.74607	-2.78249	-2.60629	-3.56312	-3.64382	-3.59979	-3.35652	-4.05144
ATP6V0D2	-0.864838	-1.50827	-0.447265	-0.12608	-1.41784	0.826347	-0.108929	0.0130834	-0.16337	0.691284	-0.411888	-0.230326	0.690685	-0.701848	-2.03647	-2.46103	-0.93188	-0.860122	-0.133746	-0.35504	-1.88118	-1.19254	0.343317	-2.90323	-3.19904	-4.14564	-1.87217	-3.12216	-3.63009	-3.59806	-4.28854	-4.13101	-3.62237
RAB3IL1	-0.439453	0.707648	-0.450741	-0.698677	-0.520569	-0.0240236	0.0103932	0.175799	-0.651215	0.0769558	0.484334	0.678171	0.934984	-1.0063	-0.659745	-1.47349	-0.70053	-0.462748	-0.684714	-2.47357	-2.31543	-1.73111	-1.24029	-2.11479	-3.03988	-3.45945	-2.06915	-3.23181	-3.22734	-3.8893	-3.56524	-3.43166	-2.92217
FABP5	0.894907	0.736042	-1.06807	-1.34819	-1.82396	0.110123	-0.409451	-0.102019	-0.694697	0.0134837	0.0704305	-0.15899	-0.0651197	-1.27393	-1.66157	-2.12276	-0.306709	-0.478045	-0.21646	-1.58933	-1.92408	-1.7731	-0.779836	-3.76679	-3.70698	-1.55172	-1.8358	-3.18118	-2.64114	-2.55858	-3.09409	-3.26651	-4.72381
LOC642956	1.06866	0.931131	-1.17508	-1.45746	-1.68327	0.292958	-0.489524	-0.0367005	-0.540589	0.101058	0.0365948	0.168783	0.0790743	-1.14874	-1.5645	-2.23001	-0.21973	-0.149532	-0.324966	-1.67762	-1.83444	-1.59923	-0.73597	-3.74218	-3.41667	-1.53252	-2.05334	-3.22718	-2.637	-2.4661	-3.03775	-3.28462	-4.57654
FABP5L2	0.969919	0.718193	-0.857691	-1.15099	-1.60518	0.121108	-0.348291	-0.13545	-0.589359	0.0599643	0.0630473	0.177867	0.132182	-1.03903	-1.33138	-1.84114	-0.2852	-0.0232991	-0.19905	-1.38565	-1.83868	-1.76835	-0.710109	-3.62807	-3.51683	-1.33032	-1.7283	-3.14044	-2.51386	-2.42376	-2.94786	-3.05413	-4.90586
LOC387934	1.02773	0.780402	-0.791156	-0.924963	-1.06319	0.389732	-0.347874	-0.177108	-0.634059	0.0430645	0.403551	0.28616	0.255658	-1.04548	-1.28618	-2.04051	0.00315605	-0.112854	-0.387457	-1.32395	-1.6026	-1.97752	-0.693446	-3.24859	-3.32152	-2.01446	-1.95415	-3.52218	-2.2729	-2.38269	-2.50968	-2.68333	-3.89068
CRABP2	1.28685	0.942361	-1.67107	-1.39834	-3.0633	0.61256	0.535834	0.531589	-0.315167	-0.0840294	-2.05676	-1.68449	-0.760504	-0.242362	-1.62621	-1.27923	-2.02292	-1.42998	-0.580815	-3.40337	-3.87007	-3.10577	-2.58139	-4.25357	-2.35314	-3.62065	-3.8557	-3.14856	-3.11859	-4.31886	-3.98777	-4.72447	-4.59518
SPOCD1	1.6459	2.31885	-1.02386	-1.31757	-2.34592	-0.17334	1.19407	0.528131	0.339981	0.601697	-0.722917	-0.145929	-0.460898	-0.684802	-1.8106	-1.31277	-1.50431	-0.962584	-2.03458	-1.70904	-3.00642	-3.42479	-2.77725	-3.33518	-2.97571	-3.21507	-3.12843	-3.26791	-3.45247	-3.1174	-3.44096	-3.11735	-3.92874
SLC30A3	0.631589	0.306356	-1.78911	-1.57372	-2.32224	0.154518	1.1802	1.00579	-0.0769771	-0.0927909	-1.88284	-1.6428	-1.23268	0.0615965	-1.40058	-0.938265	-1.53616	-0.915851	-0.9625	-1.092	-3.17306	-2.57399	-2.04741	-3.21207	-2.12748	-3.06621	-3.54025	-2.5499	-3.50708	-3.4163	-3.44423	-3.5629	-3.02384
NES	0.665966	1.44791	-1.42735	-1.68873	-1.62612	0.794927	0.612871	1.02592	-0.304961	0.240522	-1.08686	-0.861794	-0.548714	-0.020459	-1.20504	-0.623725	-2.48832	-1.24568	-1.17526	-1.86284	-2.1719	-2.16398	-2.26311	-2.64551	-1.95242	-2.21899	-2.85033	-1.92191	-2.66074	-2.36167	-2.86141	-3.00191	-2.83071
ACOX2	0.146525	0.434583	-1.68484	-1.24052	-2.06462	-0.187753	0.90522	1.42679	-0.320302	-0.336368	-1.33409	-1.02725	-0.992288	-0.0584685	-1.17032	-1.62643	-0.402134	-0.243662	-0.329903	-3.68991	-3.33488	-3.17021	-3.3882	-3.44007	-2.24006	-3.66545	-3.12996	-3.18922	-3.79089	-3.96919	-3.22191	-4.01889	-2.48646
SPRY2	0.565207	-0.217539	-1.57775	-0.456621	-1.58748	0.273946	0.503288	0.745349	-0.742403	-0.289106	-1.12217	-1.71001	-0.500857	0.0134122	-1.00293	-2.14862	-0.130454	-0.318684	0.264705	-2.10456	-2.7898	-3.21653	-0.925021	-2.6418	-1.84706	-3.29098	-3.91739	-2.7132	-2.71039	-3.42904	-2.95064	-3.54548	-1.64333
TM7SF4	1.0984	0.997798	-1.43681	-1.36215	-2.50228	1.17409	1.23815	1.13868	0.196632	0.0502022	-0.881789	-0.544128	0.196632	0.99623	-0.976001	-0.642919	-0.24842	0.200366	0.824654	-1.27	-3.06031	-2.4882	-0.64817	-3.81064	-1.69561	-0.8526	-4.04229	-2.37497	-3.37096	-3.79041	-4.81513	-4.71482	-4.00713
FABP3	0.996721	0.920575	-0.65409	-0.435807	-1.59073	1.07259	0.64991	0.374778	-0.0549947	0.584616	-0.753514	-0.429916	0.386899	0.29779	-1.09616	-1.4503	-0.523417	0.103491	0.0659858	-1.1768	-3.92459	-2.76896	-0.951058	-3.50752	-2.17108	-2.48623	-3.50335	-2.75848	-4.26725	-3.59389	-3.63937	-3.33264	-3.71671
MATK	1.05369	1.16207	-0.824569	-0.962623	-1.30951	1.33529	0.664419	0.729844	-0.127869	0.177765	-0.994528	-0.685343	0.510516	0.512561	-1.10269	-1.36928	-0.425763	0.00213361	0.804425	-1.25293	-2.32561	-2.19038	-1.0003	-2.64896	-1.81085	-1.95273	-3.16618	-2.01672	-3.06394	-3.1078	-3.25271	-3.27516	-2.50776
LOC731486	0.180937	0.0824165	0.677675	-0.477004	-0.141713	0.454639	0.625317	0.0768327	0.701726	0.339251	-1.02292	-1.16904	-0.429104	-0.84543	-0.953872	-0.684188	-0.208709	-0.138218	-0.473537	-0.122807	-2.65886	-1.84807	-1.23618	-3.89054	-2.77104	-3.18788	-3.27196	-2.66535	-2.75154	-3.87217	-4.00365	-4.17162	-3.1275
FBP1	-0.387629	0.0208115	-0.0300903	0.241169	-0.58586	0.785383	1.28668	1.13956	0.316771	0.119303	-1.03013	-0.747771	-0.0864798	1.03234	-0.76307	-0.32098	-0.72251	-0.105101	0.0399385	-0.982862	-2.1032	-1.32118	-1.52747	-2.82674	-0.850421	-3.01261	-3.47412	-1.5981	-2.75843	-3.04059	-3.26306	-2.86262	-1.76556
EGR2	0.944581	0.754238	-3.0108	-2.25322	-4.0406	0.96326	0.443575	0.549324	-0.710853	-0.280018	-2.41285	-2.10062	-0.521498	0.875953	-2.00151	-2.44223	-0.456348	-0.179871	0.935769	-2.42625	-3.74519	-2.96818	0.513491	-4.14559	-1.58619	-1.11141	-4.32776	-2.39464	-3.42438	-3.81237	-4.41274	-4.52197	-5.28881
TIMP3	2.73366	1.46715	-2.4987	-2.42993	-3.66413	1.6069	0.016753	0.342851	0.431559	-0.226014	-2.1607	-2.33991	-1.12824	-0.0593762	-1.84706	-1.30146	-2.35519	-2.65015	-1.05896	-3.12669	-2.2895	-2.43983	-1.30864	-3.63874	-2.62418	-2.68614	-2.26539	-2.8462	-3.8167	-3.44163	-3.05805	-2.40581	-3.68564
CCND1	1.05815	1.43582	-2.07912	-2.39853	-3.27478	1.04977	0.399171	0.735002	-0.49625	0.214249	-1.65778	-1.42628	-0.484889	0.90636	-1.14921	-1.31049	-0.309039	-0.0928401	0.78612	-3.74727	-4.00337	-2.6705	-1.42549	-4.48407	-1.9652	-3.85111	-3.17335	-1.91476	-1.83889	-2.44486	-2.45916	-2.22212	-3.4414
C20ORF123	2.45644	2.73648	-2.05678	-1.43943	-2.6798	0.595494	1.33693	2.14439	-1.78302	-0.468645	-1.48223	-0.769694	0.0410327	1.72877	-1.31242	-1.92028	-1.43194	-1.09117	0.161926	-2.53081	-2.59074	-3.21095	-1.55975	-2.38708	-0.0458722	-2.24083	-3.15847	-2.22533	-3.09664	-2.95345	-3.02314	-2.44617	-2.58494
F3	1.55007	1.08432	-2.30374	-1.5993	-1.90111	0.315937	0.224917	0.897961	-1.07184	-0.73832	-1.18744	-1.60576	-0.609561	1.28188	-1.13791	-1.75656	-0.555744	-0.654844	0.862646	-2.87473	-2.50662	-2.33107	-0.682166	-2.00092	-1.20283	-1.29439	-2.62	-1.88135	-1.66507	-2.54096	-1.97356	-2.19535	-1.51755
GALNT12	1.61433	1.06343	-1.83033	-1.05489	-2.52988	-0.357716	-0.039641	0.420326	-0.349395	-0.436908	-1.93189	-1.61941	-1.90889	-1.13224	-1.9213	-1.69899	-0.493412	-0.191477	-0.515072	-0.373198	-2.68021	-2.18907	-2.27134	-2.54337	-1.89893	-1.402	-2.12662	-1.74888	-1.83888	-1.40972	-1.97795	-1.89499	-2.44994
HS.133181	2.00823	2.15836	-1.70685	-0.567956	-2.36618	0.562953	0.549847	0.708514	-0.563691	-0.159544	-0.78109	-0.602701	0.0300959	-0.10746	-0.496248	-1.80497	0.68234	0.711433	1.62279	-0.156661	-3.32144	-2.21722	-1.19435	-1.71788	-1.60292	-0.109767	-3.17628	-1.6772	-1.74562	-2.57539	-2.39715	-2.84397	-3.73939
SUCNR1	2.38668	2.24406	-1.44058	-0.894357	-2.0799	0.288441	0.386634	0.495675	-0.651412	-0.431548	-0.924199	-0.427213	0.0212381	-0.419756	-0.461748	-1.30004	0.583471	0.645766	1.79677	-0.490002	-2.86104	-2.275	-0.957028	-1.4765	-1.81365	-0.213084	-2.33395	-1.16553	-1.55331	-2.26508	-2.52865	-2.36488	-3.48084
DHRS11	2.94677	2.26703	-1.44027	-1.51086	-1.87902	0.895745	0.185638	0.463455	-0.577987	0.0562089	-1.35628	-1.21978	-0.0308005	0.0503833	-1.16726	-1.21209	-1.33587	-1.3689	-0.706493	-1.10649	-0.83722	-1.28952	-0.716692	-2.21637	-1.99169	1.69966	-1.39418	-2.08834	-2.50813	-2.32912	-2.83221	-2.27088	-2.96548
FCER1A	2.23752	3.4065	-1.41347	-1.04988	-1.83716	-1.5932	-0.746834	0.368075	-0.902877	-0.203605	1.32244	1.18702	-1.02384	-2.10312	-2.20014	-2.76942	-1.51088	-2.06421	-2.20267	-0.838778	-2.63047	-2.27559	-1.79079	-2.27172	-2.59644	-2.43903	-2.28372	-2.36339	-2.28787	-2.40447	-2.46813	-2.62487	-2.32453
FABP4	3.31957	2.90348	1.70462	0.976092	0.430842	-0.376217	-0.848307	-0.316521	-0.67118	0.53104	0.432863	-0.192408	-0.217669	-1.83136	-1.25411	-2.08834	-0.553212	-1.20014	-1.2097	-2.56328	-2.46363	-2.4852	-1.36078	-2.23328	-2.54972	-2.0481	-2.74376	-2.54365	-2.78771	-2.28125	-2.59208	-2.70683	-2.25621
HAMP	-1.12764	-1.27496	-0.545437	-1.38871	-1.66313	-0.788193	0.428421	-0.426023	1.18991	0.245922	0.997748	1.08645	1.10291	-2.25459	-0.25623	-0.402496	-0.438315	-0.643527	-1.10446	0.0622737	-3.07456	-1.74465	-1.06478	0.491607	-4.41409	-4.6537	-2.05609	-4.36321	-5.06659	-4.7094	-3.89022	-3.05479	-4.4113
ADORA3	0.0668401	0.321709	3.37689	2.93042	3.22616	-1.47193	0.243133	0.452574	1.07545	-0.0995563	-0.173345	-0.145771	-0.948759	-2.29885	-0.327643	-0.120956	-0.655165	-1.0244	-2.109	-0.275542	-3.16342	-2.77693	-2.58206	-2.6666	-2.42468	-3.1114	-3.04677	-2.92536	-2.92087	-2.52163	-3.55513	-2.85862	-0.772759
PDK4	-1.50023	-1.47574	4.5666	4.45288	3.98827	-0.862145	-1.56577	-1.60809	0.338248	0.319075	0.466068	-0.176339	-1.29651	-1.8392	-0.596678	-0.981796	-1.62487	-0.821437	-1.80578	-0.762664	-1.44612	-0.920268	-1.88972	-1.62207	-1.22269	-2.3544	-1.14941	-1.58729	-1.61481	-1.64375	-1.9922	-1.42471	0.272214
SRPX	-1.56054	-0.86631	4.42013	4.45938	3.62844	-0.827175	-1.16822	-0.61096	0.186919	0.0907992	-0.952459	-1.38033	-1.19942	-1.93697	-1.2445	-1.45815	-0.145621	-0.722379	-0.777581	-1.05192	-1.24197	-1.61335	-1.58505	-1.52738	-1.56049	-1.57566	-1.50676	-1.74992	-1.46298	-1.61322	-1.32391	-1.15287	1.28453
FAM23B	1.15868	1.69133	1.2176	3.18019	1.91247	-0.2575	3.00804	2.88379	-1.51034	-0.488449	-0.598938	-0.854023	-0.210666	0.215741	1.25804	0.20206	-0.587145	-0.590406	-1.08033	-2.29975	-2.65474	-2.95729	-2.3532	-2.5736	-0.958126	-1.58849	-2.17579	-2.54088	-2.04478	-2.68372	-3.01534	-2.23259	-0.574629
FSCN1	-0.419279	0.660034	-1.37487	-1.64322	-1.00564	-0.731451	-0.180391	0.0750534	-0.98095	0.233005	-0.577851	-0.17665	-0.92343	0.263034	-1.29565	-1.82812	-1.43551	-1.10428	-3.10439	-1.02025	-2.82984	-1.87957	-2.73967	-2.02487	-1.672	1.58127	-1.26947	-0.0576694	1.47502	1.21153	0.543654	0.232919	-2.28728
TNFRSF21	1.01921	0.864113	0.766434	-0.233943	0.613456	-0.504559	0.940655	0.138526	0.868695	-0.481274	-1.71596	-1.9142	-1.68615	-1.41151	-0.39233	0.847684	-2.64209	-2.71195	-2.16602	-1.11694	0.32015	-0.352157	-0.588619	-1.7426	-0.161434	-3.138	-0.992153	-1.67299	-3.39515	-2.95935	-2.02509	-0.741686	0.781704
MS4A6A	-1.54788	-0.144029	0.878019	1.1546	0.767672	-2.98271	-1.15813	-0.747509	-0.246979	-0.00481074	0.616753	0.676313	-0.521861	-5.41163	-0.81241	-1.44722	0.0406961	-0.00450969	-2.82768	0.595971	-4.35997	-3.8097	-4.56542	-2.61252	-3.59718	-1.36336	-4.19334	-2.34397	-2.81558	-2.54987	-2.93823	-2.98933	-1.39854
RGS18	-2.04423	-1.25367	-0.388529	-0.00932681	-0.751322	-2.08136	-0.817031	-0.197446	-0.0545781	-0.0959036	0.00772655	-0.267227	-1.01192	-2.34404	-0.270408	-0.471899	-0.892288	-1.19767	-3.63704	-0.863297	-2.84471	-3.2913	-4.54098	-0.964711	-1.49972	-4.07687	-4.30153	-2.55016	-4.02531	-3.83524	-3.78698	-3.46894	-2.22599
CD302	-1.54705	-1.16481	0.574131	1.1018	0.981633	-1.90472	-1.02712	-0.800591	-0.0744836	-0.557573	0.0413411	-0.348699	-1.69733	-2.05127	-0.684137	-0.844261	-0.532493	-0.921158	-1.96397	-1.91293	-2.80168	-3.47757	-3.03814	-2.19274	-1.94574	-3.04332	-3.1618	-2.72058	-2.98184	-3.26248	-3.63998	-3.40675	-1.19024
TLR5	-1.83081	-1.72013	0.936282	1.03417	0.196066	-1.42506	-1.66703	-1.64343	0.464658	0.285674	0.288418	0.0164535	-0.829801	-2.61791	-1.38859	-0.591906	-1.3371	-1.35601	-2.91647	-0.750458	-3.05331	-3.33216	-3.65114	-3.05061	-3.11395	-4.09285	-3.75901	-3.84859	-4.04809	-3.62795	-3.94379	-4.51629	-3.41749
TMEM37	-2.82124	-0.946967	1.02098	0.716631	0.767189	-1.42808	-3.11939	-2.12824	-0.48385	0.0814078	0.900652	0.942413	-0.0616013	-3.48865	-1.25129	-1.47893	-1.12383	-0.98201	-2.6569	0.0597706	-2.84272	-2.36589	-2.83945	-2.62952	-2.1279	-2.59627	-2.52189	-3.25889	-3.40881	-2.71582	-3.49708	-3.74982	-2.56071
DPEP2	-2.10379	-1.2782	1.13457	0.538389	0.229489	-1.29048	-1.54035	-1.84587	0.373119	0.446987	0.335712	0.492356	-0.453405	-2.55501	-1.24374	-0.44116	-0.71001	-0.641556	-1.95592	0.0380568	-2.50394	-2.40606	-2.87087	-2.30965	-2.39021	-3.2484	-2.84308	-2.59906	-3.46639	-3.16239	-3.68037	-3.65734	-1.66743
STAB1	-1.77678	0.0973816	0.876857	0.191057	-0.74354	-0.848424	-1.18668	-0.865679	-0.190561	0.925954	0.0967881	0.721661	-0.698632	-2.25818	-1.3478	-1.10361	-0.765011	0.167782	-2.36231	0.562865	-2.59674	-1.89226	-3.00657	-2.33092	-2.37053	-2.87505	-2.48327	-2.27637	-3.29911	-2.41948	-3.20539	-3.0398	-3.12724
ASRGL1	-2.03021	-3.35508	-0.990017	-0.8495	-1.82687	-1.26772	-1.2123	-1.04728	0.023227	-0.518552	-0.774032	-0.120304	-0.655383	-2.22641	-0.886374	-1.2123	-1.26032	-0.920778	-1.32146	-1.51685	-1.93628	-1.62866	-2.13509	-2.31588	-2.26812	-2.62919	-2.4199	-2.39892	-3.87558	-2.32838	-2.85975	-3.06108	-2.64712
FAIM3	-2.35791	-2.06229	0.18721	-0.474605	-1.54299	-1.03274	-2.48813	-1.77233	-1.38527	0.307429	-1.12365	-1.04855	-1.20002	-2.55779	-2.10872	-2.19503	-0.176771	0.107447	-1.23359	-0.561739	-1.8879	-2.10427	-2.39723	-2.11789	-2.21054	-3.1113	-2.25665	-2.28528	-2.99437	-2.56423	-2.84545	-2.51669	-2.3537
CACNA2D3	-2.80132	-1.94928	-0.199221	-0.833411	-0.71111	-2.13539	-1.7918	-1.27486	-0.82284	0.171617	1.31735	1.18004	0.352352	-2.32923	-0.799222	-1.42994	-1.90992	-2.39777	-2.70204	-2.1602	-3.21665	-2.33574	-2.90217	-2.67076	-2.36224	-2.72442	-1.91337	-2.68289	-2.69675	-2.6041	-2.70712	-2.35845	-2.14975
SRGAP3	-2.22563	-1.29418	-0.760692	-0.920789	-1.00453	-1.32526	-1.45238	-1.51819	0.110871	0.267728	1.24215	1.43377	0.166754	-1.96694	-1.16887	-0.796623	-1.67063	-1.55475	-2.33851	-1.41815	-2.14208	-2.03327	-2.37017	-1.68246	-1.65378	-2.88613	-2.31179	-1.83798	-2.34702	-2.34614	-2.3592	-2.37535	-2.06516
C5ORF20	-1.04469	-0.766568	-1.31806	-2.44294	-0.140245	-1.81409	-1.37954	-1.3139	-0.518966	-0.0453629	-0.438632	-0.0314565	-0.896622	-0.559677	-0.215245	-0.64421	0.301482	0.31371	-1.59292	0.711213	-3.52782	-2.90037	-2.87252	-1.41958	-2.10177	-0.592778	-3.35706	-1.74835	-2.05384	-2.46402	-2.97356	-3.03676	-3.03174
AMICA1	-0.548611	-0.327144	0.704367	0.688583	-0.519052	-1.82573	-0.619503	-0.853428	0.0555289	0.230301	0.367259	0.437441	-0.334627	-1.99166	-0.46505	-0.204895	-0.140827	-0.265494	-2.22166	0.193608	-1.5475	-2.04325	-3.22706	-1.6204	-0.849079	-0.51363	-3.17138	-2.08646	-3.01909	-3.06194	-3.21301	-2.99237	-3.84935
SLCO2B1	-0.88574	-0.56827	0.824743	1.1687	0.843252	-1.17151	0.454555	0.33104	0.252525	-0.287929	0.851983	0.647093	0.165108	-0.774101	0.399707	0.324753	-0.902559	-0.94178	-2.01634	-1.07742	-3.67187	-4.52007	-3.93881	-0.551721	-1.2284	-1.68236	-5.70064	-2.04545	-4.86625	-4.0103	-4.0612	-3.39982	-0.959722
HPGD	-0.45165	-1.24543	0.432927	0.242682	0.062481	0.67671	1.93653	1.56523	0.146056	-0.365678	0.475251	0.703242	1.57598	0.51165	-1.56	-1.54929	-1.46217	-1.07515	-0.139417	-3.01539	-1.3122	-1.96829	-1.67458	-1.67737	-1.96209	-3.25939	-3.44433	-2.40273	-3.68256	-3.31287	-3.52737	-3.44603	-0.780289
SCG5	0.450169	0.505383	-1.49948	-1.11481	-2.09136	0.679433	1.82862	1.42913	0.456585	-0.0716198	0.277806	0.243791	0.827047	0.98205	0.0666197	0.736769	-1.58239	-1.67406	-1.12076	-1.85456	-1.75695	-1.63503	-0.356061	-2.23502	-0.106717	-2.75106	-2.76565	-2.05763	-2.54894	-2.84794	-2.72556	-2.52599	-3.11814
OLFML3	-0.0448643	0.278746	-0.385066	-1.27681	-1.81996	-1.64344	1.22982	0.718324	1.85556	0.309956	-0.666553	-0.959374	-1.33634	-1.79629	-0.636082	-0.0680976	1.29435	0.943471	-1.13937	1.52303	-2.3769	-1.96293	-2.26959	-2.72719	-2.21217	-2.27768	-2.22662	-1.49435	-1.87952	-1.95766	-2.12171	-2.57554	-2.33527
MRC1L1	1.06522	-0.0529219	-0.435189	2.36243	0.351674	-1.24992	0.61821	1.0292	-1.40989	-1.00111	-0.927027	-1.01515	-2.11865	-0.940625	0.069166	-0.196465	-0.888117	-0.992437	-0.661501	-1.89677	-2.46017	-1.96856	-2.18308	-2.53551	-1.51311	-2.41689	-2.99726	-2.27582	-3.39208	-2.04059	-2.79822	-3.18806	-1.26246
MRC1	0.88857	-0.167559	-0.163284	2.26462	0.562777	-0.963788	0.450422	0.797785	-1.20348	-1.22374	-0.892288	-0.836865	-1.03497	-0.958028	0.0730936	-0.186075	-0.756251	-0.884309	-0.674026	-1.57916	-2.09241	-1.78469	-1.78443	-2.06766	-0.69844	-1.36638	-2.08041	-1.43919	-1.99159	-1.99055	-2.54205	-2.10626	-1.37284
MYC	0.698156	0.957395	-1.43712	1.63333	0.203978	0.162171	1.0383	1.18511	-0.668627	-0.677474	-1.16467	-1.1827	-1.11847	0.482229	-0.215226	-0.505869	-1.85673	-1.68421	-1.42553	-2.5672	-2.47509	-2.38543	-2.39891	-0.988673	-1.69122	-0.711639	-2.416	-1.63658	-2.24708	-2.06779	-2.12311	-2.15764	-0.536763
CD1A	1.92605	1.71826	-0.219577	-0.473022	-0.797385	-0.0984947	0.583644	1.41319	-1.13952	-0.358718	-1.39272	-1.02502	-0.482611	-0.87851	-0.695835	-0.836169	-0.777072	-1.23403	-1.57907	-1.64759	-1.62436	-1.69564	-2.27156	-1.96373	-1.7044	-2.11942	-1.63656	-1.77995	-1.61427	-1.7783	-1.55664	-1.66751	-1.29251
SPRED1	1.15075	0.832752	-1.76909	0.0866343	-1.48895	-0.595319	1.45351	1.21878	-0.411349	-0.55661	-0.21626	-0.72032	-0.06191	-0.0541002	-0.196049	-1.18021	-1.10613	-1.64954	-0.798308	-2.72528	-2.13971	-2.37043	-1.21233	-1.45966	-1.29056	0.359375	-2.29997	-1.36046	-1.90098	-2.06353	-1.53983	-1.69283	-1.91668
LIMA1	1.56556	1.10434	-1.86417	-0.992888	-1.26421	-0.370657	0.0604348	0.510638	-0.982594	-0.5199	0.028555	-0.0429294	-0.401155	-0.384953	-0.20301	-1.05938	-0.901912	-1.00435	-0.691059	-1.32521	-1.79366	-1.85273	-1.64623	-0.289187	-0.860861	-0.440986	-2.01873	-1.32553	-0.965903	-1.44865	-1.27957	-1.28814	-2.14796
ARRDC4	1.94673	1.4335	-1.15273	0.536451	-1.34294	0.323854	1.06304	0.712015	-0.607267	-0.605541	-0.0978322	-0.229851	0.118027	0.155218	-1.18999	-1.96198	-0.578482	-0.487607	0.86086	-2.17469	-1.68642	-1.54057	-0.259214	-1.26504	-1.34133	-0.813553	-1.94182	-1.92271	-2.69231	-2.13561	-1.48643	-1.5039	-2.60966
ETV5	0.213254	0.682313	-1.09295	-0.338072	0.681296	-0.0593356	0.620033	0.797802	-0.904086	0.00242169	0.224164	0.416634	0.519441	-0.379453	1.48363	0.0305762	-0.581385	-0.649541	-0.814111	-3.06671	-2.35799	-1.8132	-1.6484	-0.6824	-0.942654	-1.7442	-2.01674	-1.46215	-1.84157	-2.10322	-1.43976	-1.10525	-0.379581
QPRT	1.00915	2.10497	-0.106288	-0.230719	-0.651484	-0.985516	0.389291	0.367997	0.0403033	0.5023	-0.920969	-0.361761	-1.34326	-1.29027	-0.665793	-1.27644	-0.842514	-0.577763	-2.05393	1.12387	-3.34568	-2.5616	-1.56994	-2.63909	-2.67795	-2.11125	-2.19781	-2.03588	-3.02028	-2.28602	-2.72043	-3.03453	-3.88159
PDGFC	-0.530635	-0.444527	-0.546332	0.895528	-0.788868	-1.29189	-0.458461	-0.777777	-0.761891	-0.642935	-0.58724	-0.915596	-1.15565	-1.37072	-1.07195	-1.53166	-0.993431	-1.43498	-2.10991	-1.88465	-2.37406	-2.47548	-2.14397	-3.0145	-2.33457	-1.07158	-3.555	-2.50081	-3.2295	-2.76549	-3.18957	-3.44958	-3.10393
GFRA2	-0.688527	0.744187	0.0525411	1.13138	-0.504954	-1.34449	0.142623	-0.245403	-1.31462	0.394547	0.336203	0.543149	-0.225418	-1.94567	-1.85069	-2.3273	-1.45413	-1.39781	-2.11246	-1.17359	-2.50143	-1.80513	-1.60698	-2.36143	-2.34402	-2.21559	-2.12784	-2.38223	-2.37816	-2.40804	-2.58563	-2.66764	-2.79243
EPS8	1.0783	0.531998	0.349863	0.562484	0.625037	-0.685624	-0.257359	0.164696	-0.925996	-0.0135512	0.662597	-0.47976	-0.207751	-1.42062	-1.42322	-2.07199	-0.306359	-1.13422	-1.04897	-1.16215	-2.59103	-2.41684	-1.41371	-2.29316	-3.14752	-2.09264	-2.50788	-2.73644	-2.64315	-2.58158	-2.16318	-2.05477	-2.67962
KCNJ1	-0.0142737	-0.24263	-1.35356	-1.41847	-2.08803	0.931388	-0.845539	-0.137608	-0.647524	0.189806	-1.4717	-1.36026	-0.623256	-0.779165	-1.96482	-1.88618	-1.48611	-1.56968	-0.909556	-1.59582	-2.41851	-2.40427	-2.49667	-2.56181	-2.03094	-2.96813	-2.68603	-2.34899	-2.91236	-2.09304	-2.6407	-2.41756	-2.69094
ITGA3	0.0309716	0.455029	0.010035	-1.20441	-1.89968	-0.0487285	-0.851373	-0.625776	-0.927005	0.258254	-1.45283	-1.36844	-0.766485	-1.3848	-2.34228	-2.3698	-1.56839	-1.30989	-1.47402	-0.490426	-2.46798	-2.03263	-1.72319	-2.78156	-2.39361	-2.60825	-2.31493	-2.51855	-2.73278	-2.77392	-2.46299	-2.50489	-2.35351
DNASE2B	-0.160726	-0.22345	0.429257	-0.186901	-1.08405	-0.208103	-0.601481	-0.161477	-0.478947	-0.00534642	-1.13813	-0.996216	-0.781385	-1.28679	-1.72502	-2.05545	-0.990117	-0.706679	-1.17514	-1.77473	-1.99009	-1.90465	-2.15247	-2.11282	-2.14899	-2.22464	-2.44254	-2.04615	-3.01905	-1.89492	-2.59264	-2.57559	-2.28264
AFAP1L1	0.917607	0.850647	0.80407	0.0211386	-0.223313	0.440623	-1.03084	-0.157546	-0.872993	0.192333	-1.43776	-0.711641	-0.156236	-1.22563	-1.99258	-1.9082	-0.868872	-0.363024	-0.692695	-0.862822	-2.37264	-1.77139	-1.78125	-2.71613	-1.65873	-2.29349	-2.7484	-2.00351	-2.99815	-2.34906	-2.40335	-2.97015	-1.96894
CD52	0.427906	0.100251	0.0845133	-0.43677	-1.05529	-0.0336005	-0.291721	-0.0261404	-0.0559407	-0.17538	-1.0067	-1.1742	-1.9601	-1.16321	-1.32302	-1.53418	-0.351549	-0.55634	-0.33971	-0.237971	-1.86674	-1.59596	-1.16383	-2.4286	-2.34429	-2.49374	-1.74262	-2.14556	-3.10411	-2.90843	-2.65803	-2.61008	-2.05415
ACP5	0.407994	-0.615011	-0.170271	-0.216409	-0.936881	0.471042	-1.02954	-1.3446	0.0690284	0.169309	-1.07592	-0.96606	-0.43167	-2.11065	-2.12584	-1.25129	-0.471551	-0.182701	-0.27387	0.0623152	-1.61629	-1.6702	-1.22813	-3.40612	-2.77992	-2.43956	-1.86628	-2.49613	-2.80534	-2.62415	-3.27205	-3.32366	-3.07689
GLIPR1	0.49682	0.352962	-0.0957587	0.0137981	-0.29018	-0.410789	-0.446325	-0.106119	-0.298031	-0.12168	-0.135559	-0.28267	-0.779066	-0.848417	-0.569974	-0.835729	-0.92601	-1.32321	-1.31174	-1.25213	-2.38699	-2.84503	-2.98954	-2.41157	-1.89739	-3.37078	-3.56082	-2.13974	-3.09664	-3.31564	-3.54185	-3.27629	-1.45541
ENC1	-0.137953	-0.444745	-0.595265	-1.18751	-0.965432	-0.819198	0.407701	0.86136	0.318901	-0.626845	0.134155	-0.323251	-0.578142	-1.17593	-0.155404	-0.00352592	-0.899749	-1.41824	-1.23974	-1.33129	-2.86958	-3.20948	-3.17415	-1.70114	-2.73848	-2.69904	-3.14778	-2.59791	-1.63555	-3.13733	-2.23005	-2.54168	-2.46701
RAB40B	0.135049	-0.132303	-0.998509	-0.805792	-1.20606	-0.590599	0.0474826	0.33819	-0.422373	-0.355248	-0.597055	-1.04908	-0.382156	-0.717022	-1.13418	-1.512	-0.599112	-0.687906	-1.02955	-0.54217	-2.96465	-3.18738	-2.83609	-2.23276	-2.58216	-2.48534	-3.28625	-2.47493	-2.94105	-2.67769	-3.18979	-3.20158	-2.54515
ALDH5A1	-0.66577	-0.333551	-0.379821	-0.286039	-1.54312	-0.429364	-0.460441	-0.523085	0.106857	0.183353	-0.645009	-0.849417	-1.16039	-0.728479	-1.36455	-1.75408	0.162519	0.0344411	-0.298334	-0.65611	-2.76704	-2.82775	-2.85406	-2.59361	-1.79926	-2.97036	-3.0558	-1.8957	-2.56727	-2.63038	-2.94951	-2.82895	-2.40626
SLC39A10	0.543021	0.245228	-0.653378	-0.755566	-2.16014	-0.161597	0.338362	0.0674047	0.204253	0.156811	-0.262351	-0.507868	-0.682858	-1.45091	-1.67291	-2.04319	0.466183	0.0787874	-0.514243	-0.131113	-2.25518	-2.33107	-1.64726	-2.94566	-2.52614	-3.25524	-3.35974	-2.73295	-2.93728	-2.58325	-2.95631	-3.23402	-3.15909
SLC38A6	0.387627	0.422018	-0.735031	-0.350361	-0.894056	-0.254541	-0.0177588	-0.10936	-0.0194906	0.0590368	-0.30125	-0.37007	-0.149441	-0.60347	-1.01884	-1.67605	-0.14256	-0.30816	-0.281641	-0.645241	-2.05667	-1.92381	-1.2789	-2.64883	-2.45107	-2.64424	-3.14853	-2.43628	-3.47919	-3.30814	-3.34313	-3.35059	-2.7667
CEBPA	-0.32405	-0.252659	-0.886769	-1.10264	-1.56211	0.0488918	-0.485739	-0.62128	0.259206	0.0265876	-0.851881	-0.417469	-0.691861	-0.489609	-1.58455	-1.45003	-0.142549	0.269691	-0.0709802	-0.570779	-2.58158	-2.25945	-1.46872	-2.24621	-2.56867	-1.62215	-2.68083	-1.90945	-2.1599	-2.43939	-2.70074	-2.81709	-3.00095
GALM	-0.179201	0.29125	-0.461595	-0.912518	-1.47851	0.0049256	-0.719153	-0.262921	-0.512699	0.0738065	-0.759207	-0.445012	-0.439978	-1.61086	-1.17448	-1.30395	0.184395	0.147554	-0.24573	0.779512	-2.95028	-2.24572	-1.87573	-2.44379	-2.29279	-1.97526	-2.21265	-1.8469	-2.00495	-1.63106	-2.12134	-2.17975	-2.40353
HHEX	-0.831761	-0.386221	-0.481064	0.153896	-0.56815	-0.368961	-0.272705	0.102631	-0.370407	-0.121272	-0.322691	-0.0320051	-0.55	-0.761905	-0.561939	-1.18282	-0.0817619	-0.183086	-0.57626	0.0517619	-2.25497	-1.64833	-2.04417	-2.18986	-2.41868	-3.30979	-3.02153	-2.27809	-3.08696	-2.71612	-2.79371	-2.97997	-2.33619
MBOAT1	-0.579368	-0.373738	-0.661401	-0.19106	-0.717684	-0.556599	-0.139717	-0.227104	-0.161729	-0.052461	-0.106428	-0.159162	-0.40295	-1.59361	-1.46621	-1.61345	0.117735	0.248401	-1.02974	-0.335807	-2.17696	-2.08479	-1.70637	-2.4109	-2.30239	-2.43832	-2.35562	-2.22262	-2.37466	-2.1751	-2.57446	-2.54318	-2.57803
LRP3	-0.34647	-0.0751081	-0.717008	-0.248161	-1.24411	-0.124218	0.671565	0.236217	0.320947	0.1254	-0.0190666	0.00386125	0.189401	-0.628591	-0.84962	-0.890423	-0.303805	-0.398026	-0.693248	-0.875817	-2.11054	-1.95458	-1.60362	-2.31935	-2.24538	-2.31864	-2.46086	-2.35921	-2.55518	-3.01027	-2.75511	-2.70548	-3.14744
PLA2G15	-0.147058	0.206631	-0.0221032	-0.42277	-0.85187	0.332828	0.292782	0.0197588	0.103598	0.227581	0.0107798	0.143237	0.257976	-0.611802	-0.922793	-0.991978	-0.161235	-0.0221017	-0.602346	-0.0185141	-2.42625	-2.06638	-1.0705	-1.66712	-2.00201	-2.08545	-2.19688	-1.99091	-2.50425	-2.37143	-2.64248	-2.38858	-2.59834
S100A4	-0.202819	0.126114	0.016425	0.0512189	-0.35944	-0.134849	0.551964	0.593469	0.0870962	-0.062279	0.228813	-0.19669	-0.185489	-1.2816	-0.109049	-0.38448	0.0250572	-0.232071	-0.29156	-0.39131	-1.99871	-2.22386	-1.29932	-2.14588	-2.00434	-3.02791	-2.24297	-2.47071	-2.4522	-3.25742	-2.73158	-2.54481	-1.83315
LOC440957	0.0324959	0.24524	1.03878	0.936048	0.370767	-0.283325	-0.0344721	0.0510936	-0.0992873	0.374967	0.0401911	-0.329296	0.348323	-0.739912	-0.186979	-1.01886	0.168527	0.0500628	-0.237422	-0.0444744	-2.60155	-2.99257	-2.15622	-1.72664	-2.79687	-2.02952	-3.13541	-2.53005	-2.66117	-3.11375	-2.84317	-2.81555	-2.70301
TSPAN32	0.282701	0.912006	0.0477059	0.313977	-0.983952	-0.0220636	0.791906	0.453712	0.274888	0.500578	-0.688978	-0.413488	-0.732922	-0.562572	-0.880113	-1.00332	0.798324	1.01016	0.322436	0.744566	-2.5696	-2.04341	-2.54573	-2.26319	-1.60858	-2.02542	-2.66824	-1.52145	-1.92488	-1.90421	-2.37005	-2.43461	-2.13265
FAM104B	-0.147421	0.111873	0.892888	-0.0494077	-0.0116389	0.803012	0.440357	-0.0178055	0.751292	0.685294	-0.555469	-0.576196	-0.233463	-0.747892	-0.947086	-0.663043	-0.0980067	-0.0732035	-0.528725	0.0481804	-1.70889	-1.89567	-2.51236	-2.06663	-1.89388	-2.44537	-2.68364	-1.74319	-1.70612	-2.62371	-2.29618	-2.14011	-1.63168
C20ORF27	0.0906367	0.363653	0.532875	0.748178	0.349445	-0.249136	0.930798	0.683696	0.58845	0.273767	0.20808	-0.216631	0.389886	-0.331209	-0.004187	-0.431869	0.567925	0.173345	-0.613103	0.281906	-1.9865	-2.31074	-2.01123	-1.78065	-1.91975	-2.05801	-2.06033	-2.16645	-2.00438	-2.38885	-1.96368	-2.17616	-2.17185
DKFZP761P0423	0.742101	0.918325	-0.890698	-0.480432	-1.25521	-0.746429	0.195612	0.125519	-0.379397	-0.335162	-0.856262	-0.772636	-0.544563	-0.814859	-0.595982	-0.556813	-0.569668	-0.606843	-1.35668	-1.17163	-2.00553	-1.84665	-2.23798	-1.48404	-1.42036	-1.09504	-2.35386	-1.69457	-2.64465	-2.15584	-2.66671	-1.78278	-2.04076
PRAGMIN	1.12601	0.963319	-0.598453	0.0205129	-0.729124	-1.04377	0.691838	0.491566	0.0914358	-0.42593	-0.476478	-0.531387	-0.479631	-1.08762	-0.210338	-0.340813	-0.342243	-0.569901	-1.28736	-1.24942	-2.00581	-2.56278	-2.84077	-1.41956	-1.4791	-1.02919	-2.89517	-2.28084	-2.48072	-3.02851	-2.73556	-2.46875	-1.89559
PLCB2	0.640316	0.672905	-0.253202	-0.657008	-0.75794	-0.0361545	0.0854654	-0.0474845	0.0714332	0.0213376	0.0362149	0.0432325	0.101462	-0.538147	-0.54724	-0.380886	-0.243955	-0.183133	-0.718882	-0.0961673	-2.33212	-2.39958	-2.73527	-1.47958	-1.6859	-1.17562	-2.81784	-1.73679	-2.53987	-2.77259	-2.83125	-2.53785	-2.38221
GPD1L	0.611852	0.877359	-0.922965	-0.133291	-0.690263	0.371447	0.633961	0.604726	-0.227574	-0.126431	-0.605859	-0.387223	-0.090574	-0.406579	-0.567829	-1.09495	-0.258277	0.107862	-0.619293	-1.02306	-2.12562	-2.10071	-2.36197	-2.53796	-2.29809	-2.63327	-2.56309	-2.02598	-2.49056	-2.51466	-2.93247	-2.67902	-2.1044
C2ORF7	0.885239	1.09246	-0.372283	-0.342525	-0.655128	0.514804	0.835771	0.799734	-0.0516578	0.144503	-0.453546	-0.172272	0.0520263	0.288382	-0.457122	-0.571759	-0.620672	-0.385501	-0.459116	-1.41124	-2.35269	-2.40333	-2.6604	-1.78565	-2.2783	-1.79587	-2.9856	-2.12278	-3.07502	-2.26659	-2.70881	-2.8153	-2.17754
PRKCA	0.663673	0.714039	-1.37032	-0.650648	-0.925944	0.523662	0.72244	0.956882	-0.72956	-0.282602	-0.255372	0.169296	0.354633	-0.33161	0.0739573	-0.72956	-0.952032	-0.847409	-0.621921	-1.98868	-2.14533	-2.05304	-2.38275	-1.79056	-1.53001	-1.62891	-2.21728	-1.81932	-2.73227	-2.41578	-2.44728	-2.51236	-1.90616
CAMK1	0.272083	0.615661	-0.755434	-0.368071	-2.0501	0.753185	1.03331	1.36212	-0.427846	-0.362115	-0.642702	-0.670681	-0.0723614	-0.463784	-1.18268	-1.33608	-0.238936	-0.0169937	-0.313108	-1.50143	-2.61764	-2.05969	-1.60293	-2.14996	-2.19694	-1.90236	-2.29405	-2.14182	-2.62301	-2.22105	-2.78482	-2.27646	-2.79285
MYOZ1	0.591469	0.054001	-0.636717	-0.513442	-1.63959	0.53457	1.64476	0.919325	1.05678	0.143602	-1.017	-0.666826	0.152703	-0.260235	-1.00533	-0.765138	-0.557539	-0.664578	-0.300578	-1.80567	-1.91132	-2.31989	-1.62653	-1.38165	-1.86044	-1.2911	-1.66779	-1.70066	-2.35235	-2.43899	-2.39145	-1.91782	-2.09829
MMD	0.720191	0.774114	-0.20276	0.0828388	-0.518083	0.288595	0.312189	0.0913139	0.568878	0.154972	-0.270633	-0.534863	-0.523963	-0.684332	-0.326123	-0.217226	-1.55551	-1.56553	-1.33145	-1.27533	-1.16669	-1.33507	-1.01779	-2.63509	-1.79555	-0.557416	-2.61875	-2.51631	-2.05224	-2.23637	-2.32204	-2.50124	-2.87953
PPARG	2.05406	1.47766	-0.655617	0.154285	-0.591058	0.53073	1.55661	0.744316	0.364393	-0.00552744	0.131089	0.0550707	0.1129	-0.206805	-1.48602	-0.652432	-0.943028	-0.856163	-0.596756	-2.43942	-2.02045	-1.74594	-1.20148	-2.69713	-1.67744	-1.09564	-2.59003	-2.44834	-2.14173	-2.80539	-2.8786	-2.63528	-2.27336
CLEC10A	1.31873	1.7733	-0.61273	0.5154	0.386954	-2.16347	-0.605407	-0.0446143	-0.670215	-0.196467	-0.0120112	0.0236812	-0.834357	-1.06762	-1.27175	-1.90158	0.877383	0.705889	-0.309061	0.0154976	-2.40085	-2.44826	-2.73512	-2.15075	-2.15522	-1.63899	-2.73131	-2.353	-2.61626	-2.38672	-2.53438	-2.18951	-1.57778
TLN2	-1.82396	-1.34192	-0.382201	-1.08125	-1.27321	-0.601496	-0.444141	-0.123904	0.000360629	-0.00958966	-0.31418	-0.183254	-0.390241	-0.803275	-0.80824	-0.360973	0.745977	0.789504	0.211922	0.0613891	-2.90075	-3.29832	-2.99826	-1.72015	-1.52605	-2.32453	-3.78148	-1.41648	-2.23739	-1.98281	-2.73868	-3.21462	-2.88604
GCNT1	-0.779019	-0.07672	-0.0935496	0.355997	-0.439845	-1.41135	-0.185976	-0.0278279	-0.487298	-0.136594	-0.00705904	-0.219037	-0.282597	-1.97725	-0.421962	-1.59487	1.38843	1.17512	-0.592595	0.92219	-3.0895	-2.6274	-2.34831	-2.49918	-2.67978	-2.1875	-2.76722	-2.23561	-1.76271	-1.83909	-1.89279	-2.23862	-2.53236
HLA-DMB	-0.626921	-0.471761	-0.088629	0.352533	-0.63112	-0.63349	-0.60939	-0.530381	0.150937	0.115126	0.0751492	-0.0341603	-0.23001	-0.922812	-0.500789	-0.62082	0.505657	0.298623	-0.0487897	-0.00671983	-2.4804	-2.33252	-1.99819	-2.18822	-1.67693	-1.62577	-3.98552	-1.34377	-1.46136	-2.45895	-2.69701	-2.87952	-1.88515
PAQR8	-0.925319	-0.976651	0.433622	-0.306245	-0.0362699	-0.33464	-1.19978	-0.772165	0.234943	0.0283145	-0.14698	-0.230719	0.0444081	-0.678423	-0.0532003	-0.460477	1.21058	0.745814	0.000403898	1.03969	-2.12671	-2.20784	-1.80534	-1.71237	-2.32425	-2.74881	-2.40778	-1.11673	-1.59467	-1.77787	-2.05989	-2.11425	-1.95186
TNFSF8	-1.17894	-0.662102	-0.23778	-0.496594	-0.716185	-0.615826	-0.582471	-0.396445	-0.517784	-0.157105	-1.01183	-0.616114	-2.84185	-0.890549	-1.25872	-1.26538	-0.579465	-0.272188	-1.21834	0.247138	-1.89562	-1.0881	-1.95309	-1.99305	-0.823488	-2.0608	-1.8071	-1.14896	-1.80987	-1.39879	-1.5219	-1.56135	-1.47431
HLA-DOA	-1.34228	-0.208209	-1.40777	0.410743	-1.68605	-1.58937	-0.64442	-0.727721	0.343374	0.163306	-0.19878	-0.0631198	-1.53486	-0.780505	-0.704928	-0.185911	0.470323	0.346384	-0.783671	-0.602081	-2.6656	-2.07689	-2.29534	-2.93737	-1.29791	-1.53325	-2.42407	-1.55427	-1.33015	-2.47969	-3.05982	-3.31916	-2.35956
HLA-DQB1	-0.847321	-0.34489	-1.41685	0.270804	-1.53542	-0.785179	-0.61012	-0.442699	0.0846494	0.0338353	-0.42959	-0.17356	-1.04647	-0.61875	-0.661191	-0.401069	0.0961674	0.295841	-0.27561	-0.658251	-2.29214	-1.60676	-1.40657	-2.3645	-1.05917	-1.17711	-1.70119	-1.11613	-1.24575	-1.96327	-2.37819	-2.43429	-1.51289
LOC100133583	-0.853963	-0.410398	-1.49965	0.217938	-1.4655	-0.75031	-0.681559	-0.408039	0.0857646	-0.109489	-0.612249	-0.337687	-1.35386	-0.625398	-0.477611	-0.15298	-0.0486808	0.383431	-0.129671	-0.577644	-2.24715	-1.58767	-1.15899	-2.26477	-1.04527	-0.855599	-1.52038	-0.939416	-1.29614	-1.7913	-2.25989	-2.25517	-1.5826
RCBTB2	-1.72363	-2.15463	-0.60587	-0.444663	-1.08242	-0.965612	0.399445	0.340733	0.265353	-0.445747	-0.626502	-1.32187	-0.849214	-1.4134	-0.780418	-1.10282	-0.322734	-0.947581	-0.432538	-0.805525	-2.47887	-2.89788	-1.25064	-2.17548	-2.29477	-3.43802	-3.11898	-2.42696	-2.53665	-2.55736	-2.37303	-2.51863	-1.76937
P2RY5	-2.11858	-1.84029	-0.328607	0.183035	-0.570462	-1.13095	-1.16395	-0.862439	-0.0506294	0.0420699	-0.32817	-0.691814	-0.938423	-2.27184	-0.37371	-0.644542	0.0358772	-0.40429	-0.453749	0.607105	-2.21745	-2.06391	-0.0833843	-2.38628	-2.42577	-3.58914	-1.8808	-2.1234	-1.71164	-2.39091	-2.17019	-2.59914	-1.26605
ADRB2	-2.74059	-1.82647	0.364617	0.756144	-0.531146	-1.39842	-0.68346	-0.184069	-0.634561	0.108116	0.392339	0.233937	0.0440163	-1.92346	-1.4459	-2.0486	-0.32582	-0.84194	-2.07756	0.322551	-2.93291	-2.63312	-2.49472	-2.24566	-2.40261	-2.55327	-2.56521	-2.63027	-2.65142	-3.24657	-2.74185	-2.49419	-1.93226
IGF1	-1.79661	-1.36166	0.53445	-0.251719	-0.39425	-2.17773	-2.10889	-1.77718	-0.670562	0.391537	0.909128	0.612192	-1.56558	-2.18484	-1.6808	-2.23483	-0.325608	-0.854529	-1.97907	-0.379567	-1.8961	-1.51904	-2.02736	-2.40489	-2.1074	-1.86054	-2.03876	-2.11793	-2.00094	-1.54205	-1.92288	-2.04631	-2.18915
ABCC5	-0.720714	-0.52061	0.385674	0.0750534	-0.424819	-0.741001	-1.40558	-1.34933	-0.70419	0.373487	0.530151	0.446214	0.0110519	-1.90269	-1.48695	-1.69154	-0.708901	-1.04589	-1.73039	-1.25954	-2.14566	-2.25995	-2.3096	-2.01009	-2.25139	-0.926119	-2.37702	-2.33679	-2.19664	-2.33715	-2.35844	-2.30927	-2.51795
FOLR2	-1.78861	-0.703375	-0.0363424	0.61775	-0.679183	-1.05218	-0.805923	-0.490679	-0.68733	0.161462	0.764694	0.989081	-0.406203	-2.25331	-1.56117	-1.79939	-0.0569474	-0.0460167	-1.47237	-0.490158	-2.51342	-1.98285	-1.33965	-2.07819	-2.75967	-2.04097	-1.62469	-2.08963	-2.87521	-2.05994	-2.21411	-2.17982	-2.27936
RPP25	-1.19201	-0.725451	0.136139	-0.433387	-0.778984	-0.676462	-0.711193	-0.719754	-0.366331	-0.0687648	0.135482	0.056528	-0.377075	-1.54561	-0.968306	-0.992592	-0.225447	-0.312592	-0.722977	-0.195968	-2.24843	-2.14809	-1.75142	-1.97555	-2.84354	-0.967338	-1.52536	-1.89753	-2.08619	-2.2562	-2.16034	-2.41797	-2.18104
CYBRD1	-1.55583	-1.74479	0.111285	0.402875	0.159836	-1.5219	-2.02554	-1.49271	-0.4275	-0.41933	0.472789	0.0842956	-0.48598	-2.46819	-0.719063	-0.894708	-0.835502	-1.31287	-1.79893	-1.77078	-1.07132	-1.72658	-1.56358	-0.929745	-1.28603	-2.4105	-2.68303	-2.42519	-3.27693	-3.2385	-2.64268	-2.7052	-1.48059
APPL2	-1.60081	-0.890883	-0.0448256	-0.203794	0.0884266	-0.93256	-1.77789	-1.19306	-0.609134	-0.0961642	-0.13068	-0.0492658	-0.609865	-1.58268	-1.03843	-0.746456	-1.11576	-0.98965	-1.67703	-1.62655	-1.51996	-1.58746	-1.98787	-1.723	-1.09168	-1.69469	-2.15656	-2.15449	-2.30572	-1.73695	-2.54201	-2.03457	-1.64154
C2ORF32	-1.85266	-1.30391	0.359263	0.408994	-0.0280029	-1.25601	-1.62789	-1.25809	-0.540883	-0.162761	0.211399	0.405306	-0.180369	-1.62438	-1.02452	-0.833261	-1.59244	-1.31539	-2.14241	-2.04592	-1.43602	-1.84134	-2.13625	-0.894236	-1.47327	-2.59789	-1.63362	-1.81307	-2.88983	-2.32581	-2.03881	-2.16342	-1.67115
CNRIP1	-1.77774	-1.03714	0.535675	0.318785	0.0279184	-1.08635	-1.14279	-1.05073	-0.224351	-0.0420141	0.485066	0.349241	-0.101075	-1.41713	-0.746161	-0.588272	-1.45585	-1.67116	-1.8115	-1.17467	-1.06143	-1.90842	-1.99331	-1.02376	-0.980327	-2.34403	-1.97434	-1.97186	-2.58761	-2.34353	-2.30426	-2.14745	-2.03299
FUCA1	-1.64237	-1.07814	-0.497989	-0.662179	-1.19588	-1.44419	-1.23523	-1.2027	-0.310919	0.0169241	-0.443489	-0.400219	-0.98297	-2.08046	-0.911259	-1.14941	-0.394149	-0.23161	-1.41086	-0.585219	-2.50236	-2.21151	-1.9769	-1.89692	-1.98032	-2.55078	-2.29747	-2.13416	-3.04537	-2.67568	-2.72505	-2.92655	-1.99663
PLCXD1	-1.87061	-0.599191	0.419269	-0.330014	-0.958695	-0.861765	-0.7606	-1.02588	-0.313681	0.0837376	-0.404624	-0.102018	-0.979803	-1.18983	-1.13942	-0.863772	-0.876901	-0.727222	-1.59211	-0.840634	-1.66481	-1.19657	-1.24231	-2.03787	-1.75355	-3.00258	-1.89835	-1.86407	-2.20183	-2.46329	-2.76485	-2.34203	-2.04187
THADA	-1.13859	-1.07363	0.0565419	-0.504708	-0.751283	-0.72041	-0.438268	-0.601019	-0.0610579	0.137058	-0.608265	-0.677426	-0.663586	-1.50317	-1.24531	-0.770363	-0.980674	-1.08112	-1.5169	-0.734575	-1.05553	-1.24512	-1.62707	-2.1089	-1.77923	-2.3108	-1.61254	-1.83089	-2.0189	-2.38556	-2.48234	-2.38101	-1.34943
CECR6	-1.45187	-0.925007	0.0266301	-0.217162	-0.427349	-0.363058	-0.461591	-0.172228	-0.606518	-0.0544852	-0.529841	-0.277606	-0.200838	-0.702987	-1.02941	-1.22002	-0.89966	-0.49869	-1.0476	-0.852761	-1.8187	-1.95275	-2.79705	-0.810189	-1.47658	-2.53521	-2.88245	-1.803	-2.73498	-2.46998	-2.2549	-2.64911	-0.991051
AMDHD1	-0.916902	-1.24076	-0.0478588	-0.664146	-0.728789	-0.315289	-0.13407	-0.139638	-0.162774	0.358824	-0.127871	-0.353931	-0.103076	-1.12106	-0.9159	-1.05894	-0.9364	-0.787336	-1.05652	-1.03178	-1.75187	-1.68657	-1.9152	-1.63915	-2.40574	-1.9789	-2.11589	-2.20742	-1.88966	-2.02635	-1.51403	-1.73081	-1.22772
CTDSPL	-1.13279	-0.116015	0.726552	1.07852	-0.0426619	-0.238839	-0.378072	-0.332876	-0.304213	0.582797	-0.498688	-0.200225	-0.242258	-0.703137	-1.0173	-1.20011	-0.964776	-0.626937	-1.55087	-0.77287	-1.47888	-1.33469	-2.52536	-2.07008	-1.85031	-3.73718	-3.07394	-2.33701	-3.15127	-2.89732	-3.18917	-2.8052	-2.23421
CMBL	-1.8582	-0.616561	-0.0200478	0.119741	-0.446907	-1.23624	-0.921721	-0.959618	0.344828	-0.00802636	0.0270549	-0.216284	-0.302009	-1.8004	-1.09817	-0.905191	-0.917417	-1.0803	-1.93612	-0.143913	-2.21949	-1.99941	-3.16654	-2.15003	-1.90224	-2.96497	-2.84273	-2.13899	-2.75855	-2.72283	-2.68216	-2.72332	-2.4078
MXD4	-1.80449	-1.12675	0.538032	0.288016	0.394668	-1.30386	-0.905272	-1.35042	0.0123255	-0.00257029	0.153481	0.11298	-0.239341	-1.74513	-0.572199	-0.587886	-0.750909	-0.90126	-2.46532	-0.99329	-1.97628	-2.57679	-3.32677	-1.51919	-1.31507	-2.64969	-2.88087	-2.21748	-2.86282	-3.11989	-3.01248	-2.74466	-1.0571
SH3PXD2A	-0.594445	-0.372989	0.338202	-0.119451	-0.00926002	-1.45937	-0.506443	-0.679954	0.381605	-0.0181503	-0.0444	-0.246739	-0.615537	-1.4287	-0.719279	-0.11215	-0.608859	-0.884706	-1.8287	-1.01242	-1.66658	-2.29264	-2.83698	-1.67852	-1.62711	-1.93677	-3.01928	-2.59978	-2.4022	-3.03614	-3.03482	-2.77972	-2.28072
HS.296031	-0.573349	-0.783134	0.616442	0.0737928	0.144542	-0.735293	-0.477763	-0.919905	0.142949	-0.226731	0.199964	-0.21735	-0.387991	-1.20388	-0.445584	-0.11599	-0.3085	-0.546679	-0.897705	-1.51714	-1.64255	-1.78466	-2.1917	-1.57098	-1.16435	-2.81414	-2.36531	-2.25012	-2.24942	-2.85437	-2.42688	-2.5321	-2.2158
ALDH7A1	-1.07991	-0.552148	0.759267	0.54818	0.882768	-0.697954	-0.430766	-0.535934	0.00590296	-0.147463	-0.302945	-0.404361	-0.632327	-1.13529	-0.635867	-0.340483	-1.01866	-1.30256	-1.78746	-0.481735	-1.77926	-1.7979	-2.33486	-1.75178	-1.55526	-2.61712	-2.27707	-1.93037	-2.94888	-2.61975	-2.48702	-2.45169	-1.29195
HADH	-0.755797	-0.134818	-0.00252693	0.297297	0.00698016	-0.586308	0.0592445	-0.273404	0.227273	0.23831	-0.168458	-0.229704	-0.964249	-0.850106	-0.405987	-0.278081	-0.779457	-0.601426	-1.44069	-0.805414	-1.71412	-1.81555	-2.39696	-1.75205	-1.80863	-2.45116	-2.35769	-1.83776	-2.51542	-2.66411	-2.76423	-2.64875	-2.18598
NRGN	-1.75155	0.633385	-0.364732	-0.0118716	-1.11464	-0.30932	0.469719	0.324868	-0.442599	0.271414	-0.85099	-0.290602	-0.653523	-0.960988	-1.45393	-1.05243	-1.34551	-0.679938	-1.87052	-1.36141	-1.90692	-1.84337	-2.40675	-2.51598	-1.8513	-2.25034	-2.42452	-2.56676	-2.48172	-2.51354	-2.36826	-3.04943	-2.52614
PON2	-0.596015	-0.356957	-0.350385	1.66406	-0.535001	-0.638	-0.259673	-0.0493121	-0.0902438	-0.0604424	-0.140541	-0.124545	-0.668636	-1.2635	-0.719935	-0.851391	-1.27319	-1.5827	-1.67882	-0.973803	-1.79854	-1.98355	-1.66176	-2.02833	-1.68957	-2.37592	-1.78397	-1.8864	-2.34119	-1.73558	-1.88812	-2.13481	-1.92216
HTRA1	-1.47367	-1.19292	1.96322	1.13706	0.684334	-0.0243023	-0.569779	-0.728175	0.87998	0.279745	-0.529704	-0.44484	-0.108231	-1.17374	-1.61972	-0.557907	-1.51935	-1.38393	-1.46585	-0.587602	-1.98654	-2.36733	-2.79088	-1.49866	-1.58608	-2.94222	-3.1701	-1.87023	-3.46886	-2.51618	-2.95001	-2.22911	-1.11523
RPS6KA2	-1.33761	-1.66157	1.41291	0.512328	0.724755	-0.318293	-1.81953	-1.61354	0.228492	0.378556	-0.255303	-0.142873	-0.148409	-1.68383	-1.53874	-0.629762	-0.596693	-0.272883	-0.719317	-0.665752	-1.46448	-1.51856	-1.39233	-1.9804	-2.01557	-2.508	-2.02574	-2.05093	-2.24735	-2.44033	-2.89529	-2.54598	-0.653292
LGMN	-1.81426	-1.33247	-0.213489	-1.34057	-0.620499	-1.06997	-2.48916	-2.32364	-0.367419	0.247697	0.572948	0.710984	0.0462675	-2.58708	-1.47538	-1.35454	-0.0819695	-0.105529	-0.837481	0.606594	-1.55867	-1.39744	-1.02177	-1.69536	-2.37693	-1.26387	-1.32028	-1.64005	-2.16848	-1.78185	-1.91858	-1.96013	-2.85602
HMOX1	-1.07786	-0.998965	0.014541	-0.59778	-0.1347	-1.06538	-2.33987	-2.4427	-0.10929	-0.00281022	0.919706	1.29334	-0.412841	-1.7877	-1.14911	-0.699921	-0.674231	-0.764687	-0.62203	-0.24967	-1.46937	-1.40485	0.311712	-1.16418	-1.54163	-1.7277	-1.19565	-2.16051	-2.30411	-1.91594	-2.07937	-1.80364	-2.71053
TXNDC16	-1.46129	-1.33922	-0.669561	-0.439966	-0.526922	-1.47378	-1.99795	-1.26127	-0.670601	-0.472513	-0.26768	-0.390415	-1.06136	-1.36405	-1.30126	-1.19472	-0.813794	-1.14621	-1.67292	-0.618883	-1.44503	-2.05145	-1.47579	-1.00421	-1.34467	-2.27325	-1.80799	-1.70874	-1.62944	-1.5125	-2.02651	-1.46533	-1.55901
WWP1	-1.51457	-1.32544	-0.350103	0.335163	-0.231437	-1.48689	-1.11829	-0.809464	-0.64458	-0.202456	0.21579	-0.203577	-0.594933	-1.25981	-0.602466	-1.61542	-0.634077	-0.91166	-1.53968	-0.787505	-1.34663	-1.47519	-1.12575	-1.63996	-1.64623	-1.84122	-1.78216	-2.21268	-1.74356	-2.16699	-1.66119	-2.14394	-1.46204
C1ORF128	-1.25633	-1.38633	0.189059	-0.194551	-0.11581	-0.993089	-1.40278	-1.06989	-0.421751	-0.132989	-0.329441	-0.641538	-0.529381	-1.89309	-1.07515	-0.862591	-1.07762	-1.34843	-1.21951	-1.43203	-1.07324	-1.27173	-0.714659	-1.48549	-1.87968	-1.42629	-0.90457	-2.01687	-1.64709	-1.91755	-1.82251	-1.64819	-1.52161
CNGA1	-0.293941	-0.884362	-0.330496	-0.584566	-0.468491	-1.51699	-0.697794	-1.40216	-0.495095	-0.407963	0.216834	-0.301904	-0.86368	-1.50358	-1.11963	-1.53228	-1.07201	-1.21647	-1.01917	-1.00442	-1.72219	-1.04521	-1.01139	-1.42259	-1.84005	-1.35584	-0.967527	-1.40627	-1.4582	-1.67152	-1.54195	-2.1948	-1.59046
HS.561679	-1.2555	-1.6796	0.505962	0.214759	-0.327622	-1.30569	-1.05609	-0.735077	0.909996	-0.136071	-0.012391	-0.305908	-1.3169	-1.06423	-1.1562	-0.870316	-0.410714	-0.131248	-1.1225	-0.866163	-0.896576	-1.85398	-0.766657	-1.33256	-1.11881	-1.19346	-0.973067	-2.01532	-1.47545	-1.38962	-0.984331	-0.72574	-1.07158
ITGAD	-1.49335	-1.0377	-1.65562	-1.23366	-0.109041	-1.78595	-1.4248	-1.69879	-0.219715	0.196242	0.402591	0.0781589	-1.33717	-1.06306	-0.672067	-0.581016	-0.444447	0.122951	-1.39708	-1.32144	-1.68655	-1.6958	-1.08925	-1.32842	-1.45483	-0.911142	-2.01285	-1.42783	-1.37014	-2.67798	-1.77185	-1.13724	-1.60024
CD160	-1.39163	-0.102255	-1.42269	-1.07736	-0.466548	-1.64083	-1.29031	-0.59041	-0.920907	0.11322	-0.172747	-0.18122	-0.820346	-0.561926	-0.651783	-0.986322	-0.478475	0.271354	-1.2074	-0.202104	-1.20901	-1.21603	-1.20468	-1.15165	-2.16472	-1.45847	-0.932075	-0.923682	-1.75977	-1.42363	-1.81019	-0.806473	-1.8787
UCP2	-0.40024	-0.316846	-0.956958	-0.999184	-1.0997	-0.884772	-1.35397	-0.707093	-0.778813	-0.13258	0.45567	0.373286	-0.49148	-1.4114	-0.542618	-0.889875	-0.465789	-0.659996	-1.13625	-1.55396	-1.15184	-1.45988	-1.64296	-0.10366	-1.0308	-0.466381	-1.00427	-1.54854	-1.80242	-1.33878	-1.46371	-1.07627	-3.08121
EPHX1	-0.256516	-0.718301	-0.104285	-0.221023	-0.95588	-0.138026	-1.23929	-1.01331	-0.231644	0.321085	0.773178	0.546788	0.243303	-1.23794	-0.882113	-0.602377	0.494846	0.133129	-0.380857	-0.391793	-1.01667	-1.66518	-0.935553	-0.846192	-1.21737	-0.510496	-1.16063	-1.2967	-1.59731	-1.27114	-1.27672	-0.885524	-2.08117
DEPDC6	-1.77057	-0.547698	0.93017	1.57226	0.657256	-1.20216	-0.805782	-0.564	-0.298795	-0.165729	-1.13795	-1.08476	-1.33432	-0.958121	-0.981927	-1.15025	-1.30113	-1.0445	-2.1606	-2.07287	-1.82218	-1.98323	-1.75617	-2.56978	-1.54481	-1.5005	-2.07917	-1.17554	-1.03384	-1.43799	-1.99187	-2.393	-0.949216
LOC400455	-0.799014	-0.305041	1.09123	0.662916	1.12298	-0.541834	-0.788208	-0.634451	0.0532782	0.170387	-0.796909	-0.343908	-1.28252	-0.513555	-0.745469	-0.337619	-1.34607	-0.858538	-1.4874	-2.23646	-0.794738	-0.718365	-1.451	-2.14988	-1.00696	-2.04988	-1.43637	-1.63859	-2.26955	-1.80545	-2.53819	-2.51709	-0.0366206
ABCB4	0.791131	1.09915	-1.7136	-1.49729	-1.70116	0.483622	-0.962595	-0.320845	-1.09981	-0.0110282	-0.741348	-0.198004	0.556052	-0.487156	-1.2855	-1.52229	-0.944782	-0.276997	-0.330761	-1.27467	-1.55465	-1.18188	-0.557404	-1.68834	-1.04081	-2.64417	-1.92264	-1.75828	-1.8337	-1.49785	-1.80581	-2.09768	-3.81594
LY9	1.3924	0.851471	-0.487358	-1.10086	-1.66686	-0.0309435	-1.47541	-0.485527	-0.52294	-0.079321	-0.901928	-1.04593	-0.399104	-1.67867	-1.34001	-1.5076	0.808171	0.424191	0.28206	0.445663	-1.42471	-0.983207	0.0100637	-1.92617	-2.11279	-1.34162	-1.22666	-2.03962	-1.45266	-2.16078	-2.01136	-2.08547	-2.13758
SLC47A1	1.18366	1.30253	-0.539383	-0.888162	-1.04228	0.00289691	-0.917099	-0.771045	-0.100328	0.0648001	-0.423161	-0.406551	0.108866	-0.276889	-1.40863	-1.66956	0.0897558	-0.17681	-0.281157	-0.0599024	-1.56993	-1.48631	-1.35987	-0.871353	-1.29297	-0.586915	-1.88888	-1.17096	-1.8477	-1.8357	-1.94038	-2.12081	-2.56086
RASGRP3	0.591967	0.564554	-0.469064	-0.934632	-1.20082	0.350701	-0.399197	-0.331461	0.161785	0.125492	-0.823149	-0.969455	-0.24318	-0.419389	-1.13719	-0.830973	-0.498607	-0.466634	-0.143862	0.0756695	-1.11329	-0.911142	-0.712729	-1.95453	-1.64505	0.119675	-0.868808	-1.15599	-0.660099	-0.65692	-1.0945	-1.29821	-2.17047
RTN1	-0.891078	-0.487433	-1.7786	-0.868698	-0.172552	-0.55865	-0.108096	0.162429	-0.0433307	-0.660165	-0.346951	-0.531327	-0.750164	0.327503	0.0302796	-0.187393	-0.581976	-0.867829	-0.793052	-0.914943	-1.93928	-2.33054	-2.16069	-1.46441	-0.648091	-2.10659	-2.66446	-1.26625	-1.94279	-1.94662	-2.16862	-2.12984	-0.847476
STS-1	0.198394	0.323013	-0.853394	-0.829642	-0.586519	0.0948171	0.442461	0.329537	0.194276	0.118506	-0.376858	-0.573853	0.17122	0.153779	-0.327922	-0.0869011	-0.491987	-0.393943	-1.00869	-2.3984	-1.9288	-2.10742	-3.25128	-0.717755	-0.856369	-1.9919	-3.36766	-1.1204	-2.64417	-2.51949	-2.60223	-2.09096	-0.703365
UBASH3B	0.140713	-0.0244358	-1.06436	-0.683338	-0.772752	-0.0585195	0.294394	0.431291	-0.0889389	-0.0953255	-0.710019	-0.990822	-0.166929	0.399904	-0.430108	-0.387999	-0.684881	-0.7554	-0.731585	-2.60487	-1.69262	-2.04624	-2.08694	-0.771547	-0.548769	-1.71599	-2.8281	-1.29325	-2.01097	-2.26144	-2.10987	-1.96208	-0.634068
DUSP6	-0.299654	-0.0681717	-1.29582	-0.602048	-0.929649	0.528621	0.328618	0.360802	-0.956152	-0.48654	-0.500859	-0.584362	0.157083	0.308349	-0.258399	-1.20985	-0.607157	-0.539016	0.370209	-1.08012	-2.5509	-2.36167	-1.04065	-0.316508	-0.648695	-2.50049	-3.26633	-1.2673	-2.31002	-1.50682	-1.36537	-1.86006	-0.944568
CYP4V2	-0.42168	-0.154056	-1.01562	-1.07561	-1.35582	-0.0933202	0.103437	0.0452892	-0.0957664	-0.142603	-0.0182262	0.110991	-0.215128	0.142936	-0.651185	-0.892213	-0.0618377	-0.109405	-0.54217	-0.495546	-2.24811	-2.56737	-3.37322	-1.26764	-1.18474	-1.8998	-3.19904	-0.893223	-1.36072	-1.25178	-1.50049	-1.83094	-1.89208
LOC642245	-0.690561	-0.653618	-1.51592	-1.32076	-1.56418	0.149728	-0.537604	-0.822715	-1.24468	-0.559413	-1.55867	-1.1116	-1.05415	-0.642831	-0.953238	-1.39789	-1.85496	-1.48166	-0.710088	-1.56775	-1.33204	-1.38727	-1.24818	-1.28483	-0.643302	-1.71056	-1.58864	-1.93963	-2.18226	-1.26793	-1.73229	-2.10439	-1.01864
PPM1H	-0.943747	-1.11051	-1.54102	-1.66312	-1.20748	0.115806	-0.758824	-0.499192	-0.276517	-0.260504	-1.19344	-1.17528	-0.451122	0.45001	-0.638193	-0.558914	-1.33241	-0.99791	-0.736949	-2.26841	-1.04119	-1.32325	-1.55089	-0.949572	-0.114918	-1.79347	-1.95625	-0.5992	-1.27397	-1.42442	-1.48269	-1.57886	-1.02293
GPC4	0.261194	0.00129784	-1.3748	-0.536411	-1.83734	0.227334	-0.426119	0.0262335	-1.03125	-0.15007	-1.47146	-1.18538	-0.622037	0.389358	-1.5877	-1.86743	-1.14527	-1.06876	0.00627648	-2.30675	-1.44532	-1.55603	-0.40218	-1.60003	-1.91134	-2.85781	-1.97501	-1.18754	-1.26322	-1.44948	-1.44833	-1.54581	-1.35507
RNF128	-0.801913	-1.06421	-1.45873	-1.20099	-1.70634	-0.742873	-0.228253	0.371135	-0.847336	-0.647278	-0.375152	-1.38423	-0.440467	-0.714579	-1.24263	-1.44267	-0.671871	-1.14441	-1.27162	-2.09864	-2.07615	-2.1619	-1.72571	-2.02144	-2.64533	-1.98745	-1.84747	-2.31069	-1.98701	-2.43527	-1.87202	-2.28163	-1.80318
CXORF57	-1.13501	-1.06126	-1.50416	-0.978719	-1.2312	-0.231581	-0.34117	0.0755052	-0.739131	-0.163664	-0.656078	-0.904273	-0.571047	-0.30808	-1.08481	-1.17997	-1.15145	-1.2811	-1.38698	-2.14074	-1.2134	-1.51503	-0.643288	-1.44642	-1.40799	-2.14778	-1.76485	-2.11903	-1.91098	-2.29619	-2.1577	-2.07707	-2.17443
SLC45A3	-0.66583	-1.01826	-0.86101	-0.287462	-1.19119	-0.49564	-0.0743302	-0.298259	-0.319188	-0.571836	-1.22616	-1.21734	-1.68362	-1.46416	-1.74624	-1.02471	-1.39866	-1.37913	-1.77493	-1.17548	-2.40667	-2.38531	-1.4711	-2.18889	-1.79242	-1.97061	-1.99237	-1.75119	-2.01743	-1.83703	-2.28834	-2.00897	-1.72086
KIAA1210	-0.800875	-0.62518	-1.4895	-1.25647	-2.03315	-0.295503	-1.01776	-0.484659	-0.882582	-0.305253	-0.725573	-1.10411	-1.00992	-1.16936	-1.34302	-1.18723	-1.09912	-0.977815	-1.15626	-1.70764	-1.51923	-1.56017	-1.70797	-1.94694	-1.48749	-1.79537	-2.13781	-1.62705	-1.78992	-1.51417	-2.36113	-1.79631	-2.2823
CALM3	-0.909439	-0.77267	-0.630269	-0.996441	-1.05828	-0.309579	-1.06017	-0.672051	-0.76089	-0.07005	-0.40807	-0.365899	-0.440461	-0.97572	-1.00297	-1.26485	-0.785079	-0.732999	-0.864589	-1.05333	-1.92406	-1.73092	-1.46325	-1.62139	-1.6694	-1.50711	-2.03107	-1.66666	-1.56808	-1.82274	-1.80349	-1.98336	-1.9023
ANAPC7	-0.601376	-1.37575	-1.00199	-0.87144	-0.996939	-0.632964	-0.981953	-0.394638	-0.312509	-0.694599	-0.850618	-1.14729	-2.17591	-1.01029	-0.865671	-1.1237	-0.772205	-1.18929	-0.430799	-1.555	-1.99441	-2.08752	-1.7544	-1.52109	-1.42552	-1.36317	-1.59741	-1.79393	-1.46083	-1.80333	-1.45926	-1.51555	-1.60857
GPAT2	-0.102083	0.298858	-1.14243	-1.15464	-1.45576	-0.329056	-0.626032	-0.0275838	-0.969986	-0.145894	-1.33731	-1.41285	-1.17601	-0.492064	-1.20994	-1.76425	-1.01472	-0.994439	-1.00184	-1.67654	-1.88579	-1.78901	-1.96486	-1.91233	-2.0637	-2.20811	-1.83496	-2.21812	-1.93831	-2.15733	-2.46071	-2.11842	-1.56088
FHL1	0.622696	0.627915	-1.00975	-0.868097	-1.3149	-0.737343	-0.113717	0.257964	-0.73948	-0.345988	-0.849058	-1.06636	-1.24818	-1.17197	-1.27037	-1.51897	-0.936536	-1.41223	-1.21781	-1.64074	-1.78839	-2.18117	-1.60379	-1.68933	-1.72132	-1.87754	-2.12183	-2.08765	-2.00865	-2.06967	-2.34474	-2.24303	-1.61397
LOC653186	0.180797	0.528191	-1.20758	-1.18613	-1.38004	-0.116525	-0.54237	0.123507	-0.683766	-0.298394	-1.44466	-0.869225	-0.748314	-0.810447	-1.2265	-1.24899	-0.80042	-0.6373	-0.614129	-1.20888	-2.18998	-1.62601	-2.16265	-2.17273	-1.91958	-2.13108	-2.20359	-1.79588	-2.48763	-2.1834	-2.18939	-2.35526	-2.36045
EEPD1	0.686846	0.342202	-0.155152	-0.994655	-0.700905	-0.0467512	-0.242343	0.15571	0.0630473	0.00683658	-1.02808	-0.848229	-1.24154	-1.01577	-0.731391	-0.912966	-1.38375	-1.41374	-1.50496	-1.3471	-2.4745	-1.87926	-2.26581	-2.27457	-2.0124	-1.29277	-2.26995	-1.88065	-2.65508	-2.30174	-2.83577	-2.82109	-2.64722
NLN	-0.743953	-0.889669	-1.59106	-0.917292	-0.610017	-0.0960871	-1.2554	-0.206579	-1.03106	-0.70221	-0.429036	-0.47906	-0.767361	-0.456504	-0.561654	-1.12518	-0.285126	-0.52891	-0.114524	-1.48401	-2.61006	-1.65576	-1.42121	-2.44361	-2.29327	-2.16519	-1.88722	-2.07778	-2.77552	-1.91479	-2.56012	-2.86858	-2.31679
PRKCB	-0.349544	-0.951292	-1.33955	-0.704399	-1.13023	0.560069	-1.01683	-0.0735815	-0.975785	-0.208359	-0.501488	-0.71496	-0.0957387	-0.632316	-0.58525	-1.35303	-0.111075	-0.246055	0.290236	-1.42559	-1.89072	-1.75097	-0.903681	-2.09414	-1.53068	-2.819	-2.25126	-1.7827	-2.04554	-2.34511	-2.25991	-2.73989	-2.21665
PRKCB1	-0.198528	-0.703121	-1.00533	-0.91032	-1.11764	0.566552	-0.939596	-0.00821061	-1.05903	-0.198838	-0.516557	-0.401387	-0.165318	-0.405937	-0.456267	-1.32686	0.0398262	0.0718999	0.248923	-0.594792	-1.92307	-1.53308	-0.508765	-1.82068	-1.54848	-2.41865	-2.24605	-1.68605	-2.08386	-2.3839	-2.31531	-2.20361	-2.3384
JAKMIP2	-0.675337	-1.24947	-1.51609	-1.69107	-1.49349	-0.277067	-0.623745	-0.156736	-0.449907	-0.581536	-0.563474	-0.989123	-0.166368	-0.099649	-0.714823	-0.841448	0.187818	-0.132058	0.725418	-0.700659	-1.32354	-1.59349	-0.336972	-1.27528	-1.97921	-1.93878	-1.59571	-1.80395	-1.67272	-2.24872	-1.76322	-1.83929	-1.88041
LRRC33	-0.709477	-0.264311	-1.61269	-0.884208	-1.03641	-0.0410787	-1.04541	-0.306677	-1.64252	-0.18085	-0.764219	-0.607186	-0.940014	-0.168849	-1.17828	-1.91814	-0.570274	-0.468066	-0.577623	-0.423281	-2.25595	-1.70556	-1.07898	-1.80176	-1.87913	-1.9083	-1.55073	-1.58624	-1.68003	-1.46525	-1.79589	-1.88031	-1.18572
TCTEX1D2	-0.15096	-0.590419	-0.855131	-0.858026	-1.56262	0.883464	-0.205244	0.286136	-0.459052	-0.231835	-0.887132	-1.17087	-0.154129	-0.562945	-0.848668	-0.819585	-0.672761	-0.923233	0.0828116	-2.5205	-1.47052	-1.89896	-0.815057	-1.43599	-1.42497	-1.54224	-1.37573	-2.31193	-1.71058	-2.64853	-2.04329	-2.05273	-2.15532
UCHL1	0.573181	-0.484284	-1.20849	-1.24925	-0.90608	1.16558	-0.0100864	0.329824	-0.0813115	-0.394193	-1.24577	-1.46207	0.857957	-0.734575	-0.785721	-1.05221	-0.718588	-1.3252	0.630499	-1.43038	-1.87336	-1.76914	-0.280382	-1.84829	-2.19084	-1.69748	-1.83872	-2.37012	-2.34111	-2.56528	-2.2259	-1.97577	-2.3006
CNIH3	0.149754	0.0264318	-1.29577	-2.03126	-1.70451	0.0267151	-0.944921	-0.546644	-0.535509	-0.353832	-0.766939	-0.502558	-0.36645	-0.472215	-1.1123	-0.998402	-1.38428	-0.945224	-0.869377	-2.42349	-1.24542	-1.13116	-0.977943	-1.23292	-1.82578	-1.14787	-1.47305	-2.10657	-2.56556	-2.31032	-2.11487	-2.05145	-2.31441
COL6A1	0.648005	0.0647173	-1.24631	-1.78683	-1.24313	0.468813	-0.507858	-0.52874	-0.303873	-0.197137	-1.02176	-0.778088	0.130667	-0.112974	-0.777223	-0.559775	-1.19264	-1.06823	-0.399036	-0.847837	-1.08334	-0.794733	-0.506642	-1.88802	-1.11349	-1.52339	-1.26097	-1.43984	-2.03648	-2.09849	-2.41649	-2.00849	-2.00982
CD276	0.779512	1.1169	-1.52239	-1.31253	-1.67276	0.517235	-0.22886	0.0697846	-0.781901	-0.239348	-1.22289	-1.01312	-0.313624	-0.0767245	-1.05531	-1.17733	-0.916747	-0.483852	-0.0691764	-1.52991	-2.05226	-1.58637	-0.486168	-1.78539	-1.27658	-1.06509	-1.65322	-1.34261	-1.69845	-1.5453	-1.89716	-1.68554	-1.74702
ITGAM	0.329583	0.131313	-1.1	-0.48677	-1.06033	-0.25448	-0.48046	-0.0448911	-0.749419	-0.5536	-0.805421	-0.666299	-0.609451	-0.50564	-1.04929	-1.07767	-0.78695	-0.587481	-0.31561	-1.51095	-1.73693	-1.51751	-1.11779	-1.87609	-0.980611	-1.5618	-2.55444	-1.56171	-2.49185	-2.15626	-2.46022	-2.41777	-1.90751
NRP1	-0.176251	-0.0773089	-1.35891	-0.223731	-1.13533	-0.459084	-0.283241	-0.0982909	-0.601717	-0.23429	-0.0549512	-0.0812901	-0.760304	-0.186459	-0.490543	-0.818396	-1.09003	-1.04824	-0.658137	-1.83744	-0.9552	-1.45325	-1.42324	-1.94369	-0.709061	-1.3858	-2.32671	-1.60095	-2.78369	-2.29608	-2.44029	-2.42462	-2.14824
LIPA	0.348516	-0.14479	-1.09503	-0.913711	-1.52375	-0.26582	-0.60553	-0.111179	-0.32311	-0.223471	-0.74922	-0.85807	-0.820759	-0.72271	-0.959509	-1.279	-0.111179	-0.26582	-0.100659	-0.439921	-1.7653	-1.43915	-1.14187	-2.00619	-2.07828	-1.8449	-1.66612	-1.65883	-2.68684	-2.06334	-2.32168	-2.31187	-2.10075
C22ORF9	0.149728	0.0394051	-0.767904	-0.743562	-1.15177	0.78406	-0.949748	-0.336777	-0.138886	0.208168	-0.792917	-0.325971	-0.400239	-0.339822	-1.00302	-1.21847	-0.294026	0.0616794	0.051567	-0.899937	-1.61527	-0.740497	-0.509808	-1.64097	-1.46169	-2.16501	-1.62152	-1.42649	-2.20921	-1.93375	-2.5584	-2.27781	-2.23036
RTN4R	0.460134	0.343999	-0.12369	-1.09509	-1.53279	0.318288	-0.596289	-0.27837	-0.499294	0.289044	-1.20101	-0.875487	-0.54555	-0.410773	-1.61205	-1.57671	-0.0592935	-0.0848845	0.0133122	-0.623939	-1.69856	-1.49112	-1.43728	-1.90583	-1.72613	-1.95504	-1.31692	-1.27425	-1.84895	-1.48273	-1.75596	-2.12311	-2.04028
C18ORF55	0.343772	0.196267	-1.02262	-0.573929	-0.752111	0.365446	0.262397	0.409939	-0.268723	-0.270986	-0.902818	-0.961609	-0.455257	0.19251	-0.57302	-0.913485	-0.880482	-0.965745	-0.504634	-1.55223	-1.93041	-1.9306	-1.87374	-1.67947	-1.55296	-1.86468	-2.20264	-1.69155	-1.94768	-2.06436	-1.86911	-2.11226	-1.71733
ITGB1BP1	0.0688909	0.0577067	-0.606228	-0.64569	-1.26908	0.884176	-0.0356516	0.297907	-0.449015	-0.315199	-0.979951	-0.976103	-0.0152634	0.0792655	-1.05366	-1.38465	-0.946124	-0.856852	-0.110094	-1.28808	-2.06133	-1.68868	-0.942099	-1.97822	-1.51857	-1.47779	-1.97875	-1.66111	-2.07734	-1.77623	-1.97029	-2.2519	-2.18355
PDIA6	-0.223461	-0.0997603	-1.02538	-0.311689	-1.00306	-0.313886	-0.134061	0.347008	-0.463569	-0.451011	-0.415853	-0.374795	-1.04379	-0.358546	-0.723944	-1.16968	-0.267161	-0.155772	-0.327756	-0.29135	-1.60482	-1.32736	-1.24585	-1.60227	-1.52241	-1.60654	-1.34407	-1.65714	-1.94176	-2.0136	-1.76786	-1.99963	-1.78761
MIPEP	0.352227	-0.0926463	-1.09965	-0.839046	-0.76093	0.276127	-0.0926832	0.077202	-0.259756	-0.344828	-0.893791	-0.849898	-0.675231	-0.41839	-0.853556	-0.784083	-0.408114	-0.355577	-0.206822	-1.08304	-1.45885	-1.40553	-1.04218	-1.69825	-1.48716	-1.50433	-1.62467	-1.15324	-2.0763	-2.0054	-2.12289	-2.10051	-1.34034
CHCHD10	0.237184	0.414644	-0.51911	-0.417519	-0.587841	0.169502	0.045415	0.192472	-0.3229	-0.15324	-0.978773	-0.579579	-0.528051	0.261061	-0.662079	-0.74354	-0.45729	-0.32745	-0.51026	-0.827541	-1.77926	-1.08086	-1.25886	-1.97775	-1.11359	-1.29206	-1.65589	-1.37805	-1.73882	-2.17475	-2.49804	-2.31708	-1.65356
ABCB9	0.227421	0.254304	-0.944466	-0.979618	-1.62974	0.39998	0.666311	0.589677	-0.00358233	-0.0472669	-0.673769	-0.8609	0.180695	-0.455885	-0.798793	-1.05966	-0.163567	-0.199086	-0.690214	-0.473076	-1.34069	-1.78017	-1.73571	-1.43982	-1.47576	-1.41531	-1.79999	-1.57753	-1.69604	-2.0225	-1.73647	-1.64712	-1.53064
LOC647150	0.523793	-0.0227142	-1.22704	-0.520391	-1.06058	0.11358	0.145821	0.641796	-0.253005	-0.744122	-0.953735	-1.2537	-1.06903	0.388663	-0.508422	-1.21618	-0.0958666	-0.336887	0.646845	-1.45122	-2.07902	-1.98961	-0.879237	-1.67395	-2.19434	-1.27029	-1.88588	-1.59806	-1.53705	-2.10039	-1.76512	-2.08977	-2.10921
ABCE1	0.703331	0.411643	-1.19626	-0.542046	-0.809964	0.225843	0.60703	0.56136	0.0350608	-0.432272	-0.697413	-0.871458	-0.453235	0.633738	-0.470911	-1.1616	-0.0249407	-0.142802	0.546136	-1.45114	-2.03392	-2.03571	-1.36022	-1.69875	-2.01191	-1.09763	-2.01623	-1.41595	-1.3845	-1.94583	-1.67875	-2.12862	-2.26218
RAC2	0.345499	-0.19459	-1.14938	-0.786248	-0.949848	0.0875579	0.258073	0.653234	-0.428579	-0.465261	-0.521229	-0.922839	-0.0951298	0.0701557	-0.36647	-0.695849	-0.118179	-0.67771	0.116005	-1.68118	-1.72382	-2.00519	-0.59861	-1.42687	-1.23523	-1.95557	-2.2566	-1.63688	-1.74849	-2.43668	-2.07343	-1.87855	-0.74867
UCHL3	0.663099	0.0800163	-0.932482	-0.589003	-0.804413	0.564759	0.581959	0.742627	-0.0333879	-0.367641	-0.128182	-0.558561	0.278532	-0.0590485	-0.25269	-0.391501	-0.109398	-0.407947	0.411253	-1.1559	-1.449	-1.88346	-0.0923694	-1.42732	-1.9094	-1.71406	-1.34538	-1.93961	-2.03715	-2.0327	-1.72843	-1.98568	-1.91032
MCOLN3	1.01108	0.563549	-0.305667	-0.795629	-1.25705	1.37287	0.412402	0.409624	0.00102395	0.254739	-1.02904	-0.903536	-0.0847361	0.552889	-1.13782	-1.08102	-1.29731	-1.09344	0.172283	-1.37372	-1.32501	-1.12558	-0.431719	-2.00954	-1.45411	-1.63482	-2.06556	-1.22737	-2.02643	-1.58287	-2.15474	-1.98372	-2.39636
SLC17A9	0.944176	1.18402	-0.561897	-0.260729	-0.795063	0.985537	0.812367	0.875293	-0.291705	-0.0641601	-0.649854	-0.803514	-0.0723189	0.416915	-0.973755	-0.682666	-0.629592	-0.455554	-0.0408857	-1.27443	-1.73377	-0.690204	-0.944479	-1.88264	-1.90523	-1.19779	-1.92511	-1.56691	-1.88752	-1.94489	-1.67968	-2.08335	-1.51179
SLC26A11	0.179396	0.0173518	0.514158	-0.0634559	-0.917532	0.243511	-1.22334	-1.0091	0.0989854	0.326319	-0.995693	-0.898748	-0.140445	-1.27138	-1.77053	-1.48849	-0.140088	-0.132481	0.0943982	-0.273483	-1.30085	-1.21696	-0.551883	-2.05848	-1.9765	-1.58092	-1.70826	-2.41742	-2.13208	-2.34496	-2.36854	-2.27619	-1.88219
FLJ20489	-0.638039	-0.833817	-0.316767	-0.39498	-0.573076	-0.250306	-1.11708	-0.613118	-0.449489	-0.108066	-0.233629	-0.518821	-0.255961	-0.882042	-0.896968	-0.823565	-0.621411	-0.762943	-0.647031	-0.72464	-1.40835	-1.38678	-0.579698	-1.37976	-1.88253	-1.46196	-1.278	-2.05002	-2.48866	-2.56541	-2.50844	-2.05232	-2.79183
ITPKB	-0.414972	-0.222786	-0.0695367	-0.894199	-1.00547	0.127845	-0.874233	-0.653434	-0.424235	0.273229	-0.90481	-0.938857	-0.362484	-1.08306	-1.43728	-1.2745	-0.727778	-0.461776	-0.644512	-1.09216	-1.21934	-0.667758	-0.469666	-1.57806	-1.72854	-1.37794	-1.1995	-2.16951	-2.27753	-1.998	-2.36776	-1.92943	-1.57592
GPNMB	-0.65888	-1.27347	-0.280459	-0.534928	-0.808639	-0.23816	-1.05373	-0.742289	-0.0810505	-0.0867601	-0.541429	-0.599311	-0.688269	-1.13517	-1.13594	-0.972138	-0.6254	-0.78544	-0.44974	-0.8245	-0.929089	-1.0017	-0.70545	-1.29651	-1.46863	-1.74211	-1.17309	-1.61286	-2.40176	-1.55974	-1.72802	-1.75457	-1.4683
AHNAK	-0.37429	-0.217261	0.372473	0.158647	0.145234	-0.275441	-0.808971	-0.66055	-0.566739	0.0645242	-0.25464	-0.193369	-0.2517	-0.42438	-0.728914	-1.09581	-0.44595	-0.30171	-0.39461	-1.43226	-1.47087	-1.103	-0.930471	-1.72603	-1.49302	-2.37049	-1.58587	-1.81798	-1.77618	-1.67493	-2.16564	-2.18033	-0.969709
GNPDA1	-0.72271	-0.25168	0.101274	0.024731	-0.123839	-0.72172	-0.48678	-0.19858	0.0957219	0.00141315	-0.0950497	0.0351734	-0.298119	-0.952241	-0.46141	-0.4327	-0.24482	-0.49161	-0.71955	-0.33252	-1.21582	-0.945741	-0.804101	-1.56828	-1.57137	-2.21561	-1.06241	-1.54322	-1.66957	-2.11257	-2.23425	-2.04285	-1.44949
VAT1	-0.258491	-0.27178	0.516822	0.0246034	-0.183159	0.236205	-0.75296	-0.698171	-0.00489036	0.0569719	-0.22181	-0.0889604	0.244144	-0.818811	-0.997889	-0.92507	-0.30407	-0.0708392	-0.554341	-0.996424	-0.80502	-0.63139	-0.34324	-1.59023	-1.55675	-1.8423	-1.0092	-1.9421	-2.07615	-2.39506	-2.42873	-2.35328	-1.65443
ADORA2B	-0.399407	-0.282119	-0.0184513	0.253699	-0.871195	0.107889	0.153403	0.602666	-0.436365	0.0473988	-0.912945	-0.703725	-0.153028	-1.09094	-1.13012	-1.39168	-0.201711	0.0777625	0.0618177	-0.851326	-0.940091	-0.298215	-0.16972	-1.84126	-2.16325	-2.31524	-1.55451	-1.81118	-1.94832	-1.57715	-2.1096	-2.09396	-1.93644
TEX2	0.421856	-0.107564	0.0330459	-0.143301	-0.399671	0.612371	-0.430612	-0.0871723	-0.385047	-0.0554773	-1.29843	-1.36404	-0.530543	-0.267295	-1.26963	-1.29717	-0.942332	-0.797767	0.0289651	-1.17483	-1.26346	-1.19311	-0.0734676	-1.91001	-2.05838	-1.3425	-1.74758	-1.56696	-1.75195	-1.79942	-1.94635	-1.94263	-0.695227
SOX13	-0.0760339	-0.376905	-0.202315	-0.63262	-0.691173	0.816968	-0.074435	-0.144567	-0.301346	0.332759	-0.698846	-0.543194	0.0971388	-0.137121	-1.18541	-1.13001	-0.177242	-0.0178625	0.631253	-0.764302	-0.868395	-0.711729	0.244388	-1.83138	-1.12812	-1.76882	-1.05618	-1.66222	-1.87015	-2.19405	-1.94631	-1.58011	-1.7423
ITGAX	0.647186	0.526039	-0.158743	-0.717472	-0.596207	0.335941	-0.163402	-0.0592409	-0.366122	0.175825	-0.769942	-0.763607	0.00321363	-0.220258	-0.962702	-0.678481	-0.493341	-0.419633	-0.286181	-0.715765	-0.750659	-0.539555	-0.232749	-1.74343	-1.4033	-0.41523	-1.09158	-1.89789	-1.82332	-2.12666	-2.13855	-1.9933	-1.23219
BRP44	0.113287	-0.268679	-0.515934	-0.213573	-1.1321	0.130206	0.324154	0.377002	-0.0421894	-0.311148	-0.462962	-0.767383	-0.154675	-0.473635	-1.0126	-0.991964	-0.650171	-1.0213	-0.0218102	-1.40914	-0.174542	-0.367058	0.536491	-1.95918	-1.7814	-1.39102	-0.251559	-1.62739	-1.04525	-1.757	-1.29053	-1.61116	-2.08219
MITF	-0.684988	-1.11346	-0.44135	-0.697383	-0.54867	-0.18832	-0.744173	-0.34542	-0.617736	-0.508711	-0.736357	-1.07026	-0.477022	-0.0140625	-1.26239	-1.34967	-0.285409	-0.353332	-0.1671	-1.3351	-1.09008	-1.07152	0.200931	-1.22549	-0.929855	-1.73261	-1.34378	-1.07268	-1.6079	-1.46534	-1.70107	-1.55708	-2.07943
CD84	-0.178571	-0.491464	-0.314332	-0.921248	-0.85703	0.595866	-0.657143	-0.330228	-0.450613	-0.0562752	-0.818078	-0.173697	0.0214655	-0.22511	-0.873635	-0.905502	-0.815618	-0.479406	-0.298772	-0.779821	-0.981853	-0.640274	-0.776938	-1.03713	-0.781742	-1.89256	-0.666675	-0.821565	-1.8073	-1.26184	-1.86639	-1.74094	-2.00694
SLC29A3	0.184141	-0.276345	-0.765344	-1.36259	-0.977179	0.699827	-0.553828	-0.531127	0.307359	0.0914358	-1.11327	-0.869723	-0.334407	0.256721	-0.856646	-0.609489	-0.481906	-0.239953	-0.0769513	-0.471305	-0.265896	0.0463933	0.215306	-0.913322	-0.718633	-1.13396	-0.665107	-0.754689	-1.41724	-1.35727	-1.371	-1.18313	-2.08975
SPP1	-0.0629901	-0.800279	-1.3019	-1.09614	-1.14934	0.523733	-0.19578	0.00709501	0.0298274	-0.538979	0.0456247	-0.083609	0.303974	0.124884	-0.14059	0.0343707	-0.69145	-0.476601	0.418924	-1.16226	-0.796511	-0.4512	0.157846	-0.43891	-0.31574	-1.57695	-1.03605	-1.26557	-2.27324	-1.31759	-1.34324	-1.19789	-1.05361
TM6SF1	-0.650911	-0.966709	-0.28543	-0.26273	-0.798717	-0.559488	-0.782883	-0.433908	0.158234	-0.31266	-0.525671	-0.706222	-1.17621	-0.55063	-0.571071	-0.32636	-0.733459	-0.915734	-0.567017	-1.7443	-1.54765	-2.02579	-1.57696	-1.54437	-0.854169	-2.4204	-2.95493	-1.60734	-2.44273	-2.14924	-2.47715	-2.15739	-1.66812
HS.91389	-0.138192	-0.409909	-0.0124652	-0.467272	0.0347792	-0.415834	0.0875986	0.000533698	0.237258	-0.166104	-0.617182	-0.938022	-0.742034	-0.0701787	-0.410879	-0.311838	-0.310987	-0.582529	-0.605712	-2.33924	-1.16238	-1.26457	-1.54576	-1.90187	-0.612518	-2.47182	-2.66552	-1.49218	-1.3641	-2.33402	-2.53566	-2.74453	-1.60055
TTC3	-0.43138	-0.376201	-0.19735	-0.317849	-0.495681	-0.208801	-0.157129	-0.149959	0.115886	-0.23911	-0.470145	-0.46792	-0.612415	-0.842144	-0.616264	-0.286499	-1.00525	-1.02785	-0.962131	-2.0094	-1.16519	-1.20773	-1.72866	-1.71612	-0.904969	-2.1006	-1.58736	-1.77674	-1.84069	-2.27159	-2.08385	-1.87606	-1.67773
RPL22	-0.303449	-0.33677	-0.152077	0.357417	0.116205	-0.307971	-0.124061	-0.0408501	0.0727644	-0.225884	-0.434428	-0.40683	-0.712166	-0.146672	-0.179801	-0.092894	-0.689588	-0.74043	-0.740102	-2.00739	-1.21219	-1.16336	-1.19058	-1.68811	-1.17868	-1.83755	-1.4743	-1.6109	-1.85105	-2.16003	-2.03323	-2.12785	-1.72484
HS.371609	-0.555265	-0.48886	-0.180131	0.0729153	-0.0413503	-0.971083	-0.0927401	-0.0774596	0.248255	-0.16459	-0.222027	-0.579359	-0.462776	-0.749929	-0.349894	-0.12681	-0.379554	-0.803871	-1.05895	-1.26255	-1.22636	-1.43197	-1.60447	-1.25381	-1.61166	-1.8844	-1.46209	-1.58922	-1.50676	-2.08424	-1.81957	-1.9141	-1.63088
OSBPL3	-0.768845	-0.595278	0.100291	0.54403	-0.124335	-0.941972	-0.99139	-0.604849	-0.195125	-0.257275	-0.321369	-0.499428	-0.862389	-0.646241	-0.883822	-1.12874	-0.430534	-0.524041	-0.657466	-1.13794	-2.00659	-1.73152	-1.79831	-1.46425	-1.33674	-1.31548	-2.14428	-1.96295	-1.80737	-2.01109	-2.1426	-2.21691	-1.78263
SNX24	-0.865708	-0.617585	-0.341013	-0.0054	-0.493152	-0.582309	-0.268662	-0.445109	0.193431	-0.100441	0.00383247	-0.292484	-0.408675	-0.608483	-0.575284	-0.735209	-0.0921633	-0.70859	-0.470913	-0.835507	-1.82328	-1.74056	-1.91111	-1.58218	-1.85596	-1.84393	-1.93708	-1.93392	-2.04128	-2.14465	-1.68641	-2.04534	-1.80631
CYFIP1	-0.418248	-0.761003	-0.706258	-0.408031	-0.687277	-0.268214	-0.795484	-0.327421	-0.32565	-0.148644	0.00272412	0.131445	-0.305815	-0.857472	-0.669919	-0.905799	0.0600889	-0.121763	-0.397524	-1.09088	-1.5651	-1.69523	-1.80923	-1.18679	-1.44569	-1.59817	-2.08898	-1.42739	-1.79602	-1.69493	-1.76575	-1.76597	-1.33696
LYPLAL1	-0.997475	-1.29078	0.154298	-0.00366621	-0.0525837	-0.737519	-0.544208	-0.42299	0.046002	-0.157015	-0.150779	-0.39315	-0.519853	-0.60145	-0.469636	-0.675003	-0.165117	-0.545632	-0.369419	-0.796664	-1.40415	-2.0472	-1.47172	-1.29626	-1.17109	-1.74674	-2.05622	-1.43448	-1.51176	-1.66454	-1.48371	-1.58531	-1.75366
SLC2A9	-0.999011	-0.776101	-0.492645	0.0419578	-0.514851	-0.913493	-0.366208	-0.386698	-0.113539	-0.307898	-0.206355	-0.269822	-0.79862	-0.689295	-0.660785	-0.661141	-0.198262	-0.110344	-0.404435	-0.36813	-1.5789	-1.81958	-1.78994	-1.22235	-1.23764	-1.94882	-2.15066	-1.0212	-1.41869	-1.40931	-1.56706	-1.54393	-0.942953
AP1S2	-1.11033	-0.9676	-0.0541496	-0.0303702	-0.165829	-0.887471	-0.0713591	0.104578	-0.297229	-0.21899	0.465828	0.198582	-0.15496	-0.397401	-0.27394	-0.63978	-0.208721	-0.56747	-0.3891	-1.23801	-1.32271	-1.72462	-1.54391	-1.32118	-1.11705	-1.99226	-2.31007	-1.45213	-1.71609	-2.06518	-2.05146	-2.11687	-1.13854
ITGB5	-0.73885	-0.672851	-0.199451	-0.50981	-0.49086	-0.42219	-0.49202	-0.39605	-0.0251903	-0.07005	-0.12372	-0.356859	-0.0870605	-0.575491	-0.628301	-0.463961	-0.52788	-0.64989	-0.601899	-0.584391	-1.149	-1.4417	-1.07746	-0.730701	-0.945821	-2.34176	-2.08895	-1.28954	-2.17259	-1.92594	-2.05579	-1.83715	-1.23632
TIMP2	-0.25899	-0.50762	-0.616399	-0.508789	-0.80292	-0.34363	-0.559849	-0.246859	-0.267819	-0.0454195	-0.38024	-0.2927	-0.652529	-0.24117	-0.82344	-0.66202	-0.25165	-0.323339	-0.0798897	-0.933419	-1.02676	-1.11149	-0.994439	-1.07745	-0.574689	-2.03795	-1.71073	-1.27797	-2.37894	-1.90076	-2.00612	-1.88724	-1.13621
ZNF573	-0.719559	-0.214813	0.194352	-0.254057	-0.193895	-0.637412	-0.112088	-0.479768	0.0321432	0.00273852	0.0494356	0.172756	-0.856267	-0.809443	-0.414151	-0.408426	-0.528288	-0.472143	-1.44787	-0.467306	-1.10781	-1.47582	-1.75394	-1.16417	-1.1937	-1.85873	-2.18655	-1.29884	-1.78112	-1.65238	-2.18675	-1.89594	-1.43566
SNX5	-0.3587	-0.104705	0.00573053	0.53659	-0.0763214	-0.123272	-0.577293	-0.377246	-0.321816	0.0330036	0.286278	0.551255	-0.258092	-0.746296	-0.711783	-0.543242	-0.463718	-0.712766	-0.961699	-0.66988	-1.56088	-1.2995	-1.8076	-1.39984	-0.992317	-1.80165	-2.00278	-1.28475	-2.06837	-1.58824	-2.03605	-1.97541	-1.42841
HSPC047	-0.420316	0.00377492	-0.150926	-0.573115	-0.297091	-0.24171	-0.605258	-0.325449	-0.0471476	0.0391244	0.147346	0.440623	-0.43786	-0.695059	-0.636069	0.0334829	-0.509146	-0.315989	-1.14365	-1.16299	-1.91142	-2.10979	-1.84552	-0.691714	-1.17804	-1.36281	-2.00379	-0.99188	-1.47123	-1.69398	-1.90334	-1.44265	-1.5919
IER5L	-0.495746	-0.186951	0.0879516	-0.54519	-0.158109	0.124341	-0.749145	-0.386148	-0.0564582	0.121838	0.298529	0.556287	0.165378	-0.452053	-0.779499	0.185499	-0.64851	-0.608615	-0.60896	-0.0394468	-1.34275	-1.55067	-1.46485	-0.39443	-1.31539	-1.8902	-2.20164	-0.979868	-2.14862	-1.70198	-2.37863	-1.87451	-1.38253
SFXN2	-0.952797	-1.00755	0.333	-0.268059	-0.502748	-0.489245	-0.321668	-0.490969	0.0134122	0.423481	0.328055	0.536501	-0.235567	-0.527699	-0.716666	-0.50122	-0.201095	-0.0509014	-0.925064	-0.543116	-1.42491	-1.34491	-1.99834	-1.02063	-0.433919	-2.20753	-2.13624	-0.958011	-1.821	-1.68695	-1.8403	-1.98111	-2.29694
C15ORF52	-0.978489	-0.868258	0.599327	-0.281427	-0.340448	-0.664361	-0.314989	-1.16631	1.02333	0.279115	0.265617	0.108812	0.0919097	-0.695615	-0.43691	-0.0521872	0.137687	-0.120569	-0.853486	-0.421117	-1.19308	-1.52456	-1.53501	-0.836731	-0.892794	-1.22523	-2.45136	-0.914219	-1.60233	-1.86907	-2.25186	-1.89393	-1.48333
C18ORF1	-0.504643	-1.09027	0.0200861	0.179244	0.499088	-0.769423	-0.63122	-0.582041	0.36993	-0.572795	-0.246435	-0.529683	-0.401629	-1.28739	-0.428053	-0.0434705	-0.868916	-0.743649	-0.830924	-1.26388	-1.32639	-1.97086	-2.39831	-1.56441	-1.58779	-1.52532	-2.21502	-1.71526	-2.18272	-1.98008	-1.58728	-1.65346	-0.888314
PCCA	-0.995405	-0.904143	0.0464352	0.237319	0.46516	-0.984531	-0.271376	-0.642106	0.263984	-0.08211	0.295805	-0.017918	-0.292698	-1.05457	0.109093	0.207118	-0.451106	-0.690658	-1.11846	-1.08521	-1.63596	-1.63745	-2.11292	-0.86295	-0.789599	-1.98373	-2.11746	-1.50852	-1.85824	-1.87936	-1.96589	-1.89167	-1.0866
UBE4B	-0.358694	-0.551245	0.486457	0.407723	0.465578	-0.270904	-0.10094	-0.212653	0.429482	-0.124623	0.126537	-0.00210932	-0.0822139	-0.406482	0.103679	0.597955	-0.675558	-0.759244	-0.791862	-1.59695	-1.11327	-1.69376	-2.055	-0.448639	-0.422234	-1.59204	-2.055	-1.36313	-1.58478	-1.79718	-1.52596	-1.43534	-1.24873
TBXAS1	-0.807101	-0.646641	0.949841	0.973082	0.608771	-0.60431	-0.546701	-0.73344	0.353515	0.0259076	0.0958434	-0.115901	-0.0803716	-1.35966	-0.032101	0.25141	-0.5899	-0.736562	-0.97982	-1.44163	-0.636071	-1.33086	-1.75795	-0.526901	-0.17504	-1.65898	-2.6019	-1.27379	-2.28408	-2.4927	-2.3634	-1.81043	0.0285126
LOC100133923	-0.812554	-0.947323	-0.740546	-0.740992	-0.960219	-0.51481	-0.61111	-0.653006	-0.827551	-0.712781	-1.00587	-0.444914	-1.17415	-0.493552	-0.427103	-0.716197	-0.883771	-0.707129	-1.19036	-1.27313	-1.49106	-1.64025	-2.07991	-0.988235	-0.896305	-1.10128	-1.49216	-0.725897	-0.765266	-0.563181	-1.00732	-0.909087	-1.17319
LOC648740	-0.108288	0.495531	-1.1046	-0.732117	-1.02401	-0.326019	-0.105479	-0.548575	-0.942421	-0.365529	-0.625104	-0.06952	-0.809969	-0.369296	-0.647445	-0.727841	-1.12677	-0.1795	-0.652157	-2.05002	-1.10032	-1.44321	-1.58069	-1.45553	-1.09847	-1.18536	-1.03536	-1.13949	-1.00691	-0.949218	-1.17513	-0.987763	-1.26045
NAP1L1	-0.434261	-0.719942	-1.13658	-0.392024	-0.485372	-0.372475	0.0422241	0.00256571	0.0785279	-0.483323	-0.620599	-0.836424	-0.588055	0.336066	-0.590669	-0.803637	-0.342686	-0.463533	0.0480408	-2.03289	-0.801325	-1.29469	-1.03597	-1.4241	-1.09312	-1.41619	-1.56546	-1.32417	-1.45101	-1.55088	-1.51922	-1.76164	-1.56437
FAM172A	-0.05931	-0.567038	-0.414141	-0.0705407	-0.305118	-0.142763	-0.498768	-0.163832	-0.157607	-0.339639	-0.157171	-0.0222468	-0.256161	-0.586447	-0.187393	-0.11607	-0.844215	-0.920674	-0.768936	-1.73822	-1.22001	-1.62069	-1.86949	-1.0207	-1.11422	-1.57022	-2.37074	-1.30135	-1.57937	-1.47275	-1.82429	-1.45299	-0.853238
SPHAR	-0.285061	-0.331963	-0.62161	-0.245207	-0.374759	-0.266424	-0.521919	-0.498052	-0.371783	-0.0318576	-0.148701	-0.126055	-0.315135	-0.0213299	-0.485873	-0.867047	-0.979766	-0.456366	-0.640956	-1.42177	-1.18749	-1.18382	-2.0793	-1.3	-0.827999	-1.14612	-1.66364	-1.09776	-1.01338	-1.09425	-1.48217	-1.28552	-1.16453
ZDHHC14	-1.36211	-1.24031	-0.0904005	-0.103348	-0.288376	-0.587643	-0.769969	-0.914861	-0.219638	-0.293527	-0.30114	-0.423577	-0.426837	-0.993979	-0.685552	-0.795093	-0.323065	-0.169444	-1.36046	0.224485	-1.64091	-1.86174	-2.63916	-0.972189	-1.24756	-1.60773	-1.76973	-1.34016	-1.23831	-1.20924	-1.38546	-1.12363	-1.34469
SLC46A2	-0.71506	-0.785298	0.0209964	-0.538344	-0.276676	-1.05039	-1.016	-0.748871	0.392801	-0.0540358	-0.196343	-0.134867	-0.16374	-0.625578	-0.622836	0.00649193	-1.19086	-0.656376	-0.955676	-0.654352	-1.24553	-1.41416	-2.38784	-0.11444	-0.615126	-1.81394	-1.28565	-0.675696	-1.08512	-0.535394	-1.02895	-1.11452	-1.54485
HS.483906	-0.913531	-1.10739	-0.0623347	-0.0479229	-0.453423	-0.8689	-0.856147	-0.840293	-0.302566	-0.180729	-0.24523	-0.522509	-0.603461	-0.73044	-0.590347	-0.345247	-0.352302	-0.594003	-0.488372	-1.3363	-0.85402	-1.23472	-2.01653	-0.54438	-0.198964	-1.18229	-1.4744	-0.885023	-1.08964	-1.07702	-0.96561	-1.13599	-0.798918
LOC654191	-0.598918	-0.0925063	0.0251564	-0.0590139	-0.272872	-0.794848	-0.989249	-0.819343	-0.0624492	-0.0636941	-0.254406	-0.345669	-0.67101	-0.870936	-0.507207	-0.349776	-0.575239	-0.398935	-1.03015	-0.775352	-0.872401	-1.1399	-1.4683	-0.627059	-0.292253	-0.75402	-2.18589	-0.95352	-1.3505	-1.42409	-1.62877	-1.5822	-1.07634
KIAA1908	-0.457146	-0.0597731	-0.43552	-0.325854	-0.936726	-0.825343	-0.633184	-0.513018	-0.43675	-0.0732946	-0.306798	-0.404662	-0.321872	-1.00766	-0.569013	-0.743813	-0.119993	-0.199645	-0.786116	-0.842423	-1.2177	-1.70936	-2.68635	-0.335666	-0.320816	-0.888942	-1.56166	-0.611453	-0.826476	-0.8453	-0.762123	-0.925859	-0.904343
LOC643873	-1.05521	-1.53708	-0.133391	0.547489	0.0509683	-1.08067	-1.33517	-1.00097	-0.042231	-0.702292	-0.173572	-0.979669	-1.79222	-1.02776	-0.179557	-0.00290996	-0.8462	-1.32196	-0.622208	-2.98273	-0.557111	-1.40979	-1.25887	-0.957557	-1.18996	-1.24076	-1.30541	-1.69786	-1.4647	-1.98563	-1.6242	-1.32146	-1.07095
EIF4B	-0.981149	-1.02428	0.0920856	0.208692	0.00614719	-0.859721	-0.829711	-0.79481	-0.0205599	-0.28606	-0.302511	-0.431349	-1.02141	-0.9241	-0.466971	-0.0987898	-0.774589	-0.973911	-0.9375	-2.35939	-0.635721	-1.19934	-1.32062	-1.11816	-0.40621	-1.47222	-1.31724	-1.38303	-1.418	-1.716	-1.77237	-1.5462	-1.12995
EPAS1	0.011195	-0.527379	-0.0990911	-0.171232	-0.408187	-0.8572	-0.567068	-0.431435	-0.0656269	-0.499944	0.115859	-0.267601	-0.637287	-1.71527	-0.753925	-0.413961	-1.40611	-1.78869	-0.705025	-2.30759	-0.21686	-0.775937	-0.987577	-1.22457	-1.28203	-1.89785	-1.03414	-2.13298	-1.57017	-2.06494	-1.82926	-1.50785	-1.17915
C4ORF18	-0.913646	-1.37617	-0.859221	-0.447139	-0.723718	-0.859894	-0.940944	-0.602142	-0.34072	-0.637801	-0.15908	-0.672117	-0.684299	-0.438309	-0.417669	-0.37959	-0.938492	-1.53997	-0.757267	-1.92665	0.0524159	-0.88607	-0.308761	-0.335639	-0.728013	-2.23758	-1.37555	-0.957759	-1.7634	-1.50365	-1.27978	-1.19341	-1.18955
CD59	-0.0675049	-1.1685	0.094155	0.465745	0.039335	-0.48047	-0.609163	-0.537148	-0.316589	-0.283395	0.621862	0.181433	0.464104	-1.0451	-0.572844	-0.640834	-0.749468	-1.23753	-0.293149	-2.64526	-0.867239	-1.40682	-1.1257	-1.20884	-1.4137	-0.0215671	-1.26742	-2.15	-1.72964	-2.3171	-1.64994	-1.43173	-1.41357
CMTM8	0.549245	-0.131057	-0.0404465	-0.142333	-0.46733	-0.383083	-1.07526	-0.402106	-0.319685	-0.227035	0.424997	0.216461	0.491874	-1.6534	-0.57177	-0.692651	-0.657438	-1.20147	-0.648596	-0.864762	-0.787959	-1.46807	-1.21253	-0.741855	-1.55014	-1.08653	-1.35141	-1.84556	-1.53085	-2.07552	-1.34828	-1.48115	-0.909046
HS2ST1	-0.11905	-0.583268	-0.0851125	0.0416775	-0.217645	-0.468258	-0.221712	0.0318892	-0.327567	-0.33518	0.0515809	-0.773701	0.157535	-0.593211	-0.523979	-0.512532	-0.558459	-1.13193	-0.45571	-1.79884	-1.09639	-1.0048	-0.166318	-0.331543	-0.817804	-1.95817	-1.61262	-1.64113	-1.81905	-2.3712	-1.52949	-1.15997	-0.30776
PYGL	-0.26557	-0.451449	-0.0513394	0.0229146	-0.352989	-0.567658	-0.47322	-0.164409	-0.263329	-0.210999	0.582797	0.300745	0.143798	-1.22925	-0.00764921	-0.0922294	-0.549719	-0.70925	-0.483938	-1.42946	-0.487919	-1.11182	-0.73543	-0.042919	-0.52206	-1.25908	-1.82387	-1.72656	-2.22138	-2.42961	-1.97321	-1.6663	-0.741831
DOCK3	0.594701	0.197073	-0.0315818	-0.383091	-0.869868	0.167653	0.24766	0.323889	0.0343707	0.11462	-0.347878	-0.529441	-0.176834	-0.57007	-0.796017	-0.486948	-0.860449	-0.957734	-0.689862	-1.44395	-0.410877	-0.926229	-0.630463	-1.3398	-0.939947	-1.40541	-1.42754	-1.88259	-2.06038	-1.74012	-1.6317	-1.33066	-1.70865
DCBLD2	-0.00887094	-0.363206	0.0722019	0.0148837	-0.123344	0.0118105	0.340722	0.236842	-0.0244344	-0.169787	-0.264653	-0.58812	-0.0478588	-0.302372	-0.0467064	-0.494707	-0.627253	-0.941445	-0.607456	-1.76278	-0.426259	-1.11774	-1.36888	-1.36248	-1.10886	-2.09381	-1.57487	-1.29839	-1.54486	-1.41346	-1.41009	-1.58513	-1.47048
DAB2	-0.287719	-0.239781	0.287212	0.699036	0.120856	-0.397971	0.265941	0.185435	-0.279359	-0.131791	-0.394629	-0.38333	-0.10277	-0.435191	-0.64472	-0.669409	-1.1822	-1.01313	-0.652929	-2.10685	-0.323429	-0.6288	-0.0844699	-0.723949	-0.890979	-2.06108	-0.756731	-1.60499	-2.29676	-1.9859	-1.80546	-1.37744	-1.29841
C10ORF128	0.909351	0.49173	-0.764525	0.919599	-0.788136	-0.440712	0.0540288	0.311143	-0.693113	-0.719046	-0.809577	-1.00622	-1.46516	-0.554114	-0.751147	-1.03757	-0.774913	-0.644934	-1.27004	-1.29199	-1.83463	-1.47594	-1.79348	-1.77752	-2.08918	-1.12766	-1.8654	-1.14024	-1.51055	-1.50787	-1.65462	-1.87274	-1.76437
CES3	-0.427619	-0.608879	-0.180023	-0.603382	-0.655217	-0.180211	-0.24426	-0.533428	0.293759	-0.0727209	-1.26493	-1.2216	-0.734001	-1.01312	-0.991817	-0.929278	-0.673895	-0.362188	-1.10298	-0.50764	-1.87306	-0.982406	-1.50529	-1.67724	-1.48735	-1.19088	-1.51648	-1.37248	-1.2968	-1.06141	-1.53684	-1.54074	-2.15123
CTSL2	0.364774	0.231236	-0.204963	-0.490272	-1.27429	-0.869459	-0.159694	-0.0240925	-0.0640545	0.196997	-0.529704	-0.672126	-0.956303	-1.3304	-1.2316	-1.3385	-0.675991	-0.595716	-0.914943	-0.530489	-1.57781	-1.33858	-1.08764	-1.49815	-2.0144	-1.13345	-1.58038	-1.48681	-1.77071	-1.64655	-1.40128	-1.43927	-1.33495
CYSLTR1	0.34326	0.0038037	-0.262047	0.529091	-1.06447	-1.37712	0.100628	0.452891	-0.502472	-0.385799	-0.641334	-0.669182	-1.17853	-1.60338	-0.284527	-0.831042	-0.21592	-0.267592	-1.69974	0.440346	-2.03656	-2.0495	-1.87674	-1.49155	-1.26505	-1.82193	-2.18063	-0.821287	-1.95976	-0.833747	-1.31299	-1.46971	-1.81326
ABCC4	0.093763	-0.413	-0.890872	-0.335925	-0.899983	-0.420019	-0.0464159	0.270361	-0.271412	-0.437711	-0.085163	-0.405262	-0.390306	-0.392838	-0.481578	-1.0903	-0.241347	-0.394748	-0.514417	-0.847313	-1.70257	-2.11422	-2.42969	-0.768074	-1.80885	-0.869101	-1.5915	-1.73024	-0.616454	-1.45513	-0.978901	-1.15673	-2.25261
TBC1D4	-0.217051	-0.144441	0.350045	0.307463	-0.764508	-0.725728	0.0549596	-0.0289712	0.458088	0.199588	0.374166	-0.146458	-0.521517	-0.652298	-0.504724	-0.66597	-0.147837	-0.668024	-0.435191	-0.495123	-1.85197	-2.00474	-1.84406	-1.30134	-1.99587	0.177586	-1.96932	-1.28057	-1.29281	-1.63974	-1.7373	-2.14616	-1.82551
HPCAL1	0.57747	0.483199	-0.147592	-0.253295	-0.627503	-0.0727209	-0.161145	-0.0677801	-0.324119	-0.0358705	-0.170454	-0.452994	0.119197	-0.809618	-0.930779	-1.05517	-0.385663	-0.647391	-0.405996	-1.09332	-2.07499	-2.42514	-1.25175	-1.35209	-1.59028	-2.01098	-2.30018	-2.06579	-1.73991	-2.51081	-2.19756	-2.02755	-1.75142
AHCY	0.164323	0.576416	0.37362	-0.00535946	-0.69541	-0.29876	-0.0874605	-0.0175996	-0.0242202	-0.656622	-0.571189	-1.03653	-0.950854	-0.54917	-0.563077	-0.248607	-0.439995	-0.823294	-0.42231	-1.06583	-1.53218	-1.62136	-1.58365	-1.59011	-2.1236	-1.35897	-1.59089	-1.89734	-2.18907	-2.19971	-2.15972	-2.12461	-2.13924
ADK	0.129059	-0.415594	0.0448417	0.0622461	-0.255958	-0.195798	0.101139	0.168077	0.290531	-0.210616	-0.464723	-0.93095	-0.129601	-1.07489	-0.52819	-0.683514	0.0227584	-0.183846	-0.0208819	-1.06255	-1.12067	-1.53916	-0.601976	-1.67041	-1.57154	-1.48089	-1.34725	-1.79446	-1.72062	-2.15495	-1.77008	-1.81866	-2.15433
HS.291319	0.0216219	-0.271841	0.103518	0.415413	0.0589537	-0.916124	0.623942	0.2162	0.377013	-0.0975883	0.344294	-0.41517	-0.150142	-0.619087	-0.13129	-0.571178	-0.0817329	-0.806748	-1.06448	-1.31238	-1.85538	-2.40546	-1.66927	-2.10925	-1.68649	-2.30727	-2.40357	-1.98975	-1.626	-2.00663	-1.72108	-2.06266	-1.77487
RPS23	-0.000935169	-0.0599686	0.383375	0.540751	0.481578	-0.42282	0.420531	0.244181	0.328699	-0.136062	0.062992	-0.173285	-0.0724661	-0.39085	-0.0565332	0.0293893	-0.390763	-0.634677	-0.658583	-2.18042	-1.53091	-2.12544	-2.25156	-1.73185	-1.61667	-1.92321	-2.12359	-2.07097	-2.04568	-2.41934	-2.27769	-2.54504	-2.00012
LRPPRC	0.371336	0.147385	0.138959	0.174828	-0.0787175	-0.145648	0.432543	0.356685	-0.0668036	-0.266627	-0.578368	-0.591258	-0.198168	-0.124816	-0.457403	-0.353894	-0.656833	-0.5474	-0.343251	-1.25053	-1.35566	-1.40479	-1.98236	-1.36382	-1.26961	-1.02117	-2.17378	-1.40737	-1.21577	-2.03358	-1.61093	-1.67669	-1.40774
PFAS	0.492776	-0.0768447	-0.345218	-0.200667	-0.107903	-0.265159	0.903316	0.903316	0.170976	-0.55403	-0.334473	-0.959708	-0.123693	0.124275	0.0594522	-0.168994	-0.38824	-0.782387	-0.353133	-1.12487	-1.69367	-2.41002	-1.96138	-1.32607	-1.54111	-1.078	-1.46269	-1.45226	-1.32015	-1.93479	-1.57733	-1.3205	-1.43045
COTL1	0.563656	0.318033	-0.205202	-0.104334	0.0439184	-0.532737	0.913814	1.00019	0.540196	-0.596835	-0.149982	-0.490347	0.067859	-0.127488	0.369941	0.165918	0.265989	-0.492424	-0.313579	-1.10122	-1.71304	-1.959	-1.58926	-1.23603	-1.24064	-1.34093	-1.95774	-1.97956	-1.72747	-2.48522	-2.16083	-2.11952	-1.34705
HSPA5	0.224139	0.411057	-0.106722	0.229354	-0.363117	0.214386	0.48586	0.589974	-0.306124	-0.188741	0.556042	0.337072	0.987976	-0.0621253	-0.348129	-0.6847	-0.242838	-0.667928	-0.541746	-1.43014	-1.39775	-1.97723	-1.67214	-1.17998	-1.72486	-1.69299	-1.61618	-2.15354	-2.18618	-2.52735	-2.48856	-1.92473	-1.43143
TMEM117	0.72362	0.413941	-0.286693	-0.166775	-1.01758	0.64075	-0.10195	0.155814	-0.296883	-0.0354712	0.326744	0.349875	0.745908	-0.515047	-0.547609	-0.950157	-0.48621	-0.348409	0.215666	-1.48775	-0.868018	-1.3482	-0.807064	-0.920565	-0.788507	-1.91089	-1.92036	-1.8002	-2.21708	-1.87563	-2.09852	-2.15061	-1.73011
SLC4A7	0.96129	0.776862	-1.03884	-0.645309	-0.55867	-0.221475	0.101771	-0.00428105	-0.124959	-0.77235	0.523291	-0.105484	0.300346	-0.163535	0.105142	-0.734683	-0.364067	-1.07357	-0.239878	-1.48849	-0.687639	-1.37162	-0.831099	-0.713632	-0.759258	-0.852542	-2.15182	-1.45298	-1.88347	-2.08135	-1.53893	-1.88193	-2.00112
MOSC1	0.18697	0.47388	-0.38129	0.218273	-1.49168	0.14543	0.769086	0.503471	0.607853	0.245289	-0.586391	0.14227	-0.222695	-0.665622	-1.16975	-0.58425	-0.744572	0.362879	-0.797724	-0.202205	-1.15364	-0.754977	-2.50333	-2.41116	-1.5013	-2.29264	-1.85135	-1.35679	-2.53119	-1.95848	-2.03106	-2.05755	-0.829167
ARHGAP22	-0.531765	-0.162943	-0.491892	-1.62474	-1.26816	0.423987	0.0785962	-0.221161	0.727886	0.504498	-0.773669	-0.439901	-0.292659	0.029361	-0.339564	0.269919	-0.405664	-0.149745	-0.748866	0.342464	-1.60096	-0.947089	-0.722932	-1.50477	-0.920765	-1.16131	-2.599	-0.703539	-1.64091	-1.29579	-2.45018	-2.24022	-2.44908
DHRS3	-0.42093	-0.0663488	0.267632	-0.18489	-0.543701	-0.0847973	-0.700343	-0.576639	0.206993	0.52682	0.235703	0.557974	-0.126944	-1.02022	-1.04692	-0.807101	-0.115744	0.153377	-0.715187	1.05728	-2.12121	-1.39411	-1.67713	-2.24055	-1.14031	-2.09707	-2.12294	-1.55353	-2.20162	-1.61744	-2.14709	-1.93292	-2.94457
SH3BGRL3	0.136362	0.754896	-0.62421	-0.875338	-0.861379	0.500975	-0.179129	0.0824028	-0.41275	0.256938	-0.48543	-0.16378	-0.55782	0.147697	-0.708069	-0.78075	-0.19021	0.282274	-0.49528	0.0549735	-1.84785	-1.42435	-1.36121	-1.52756	-0.801496	-2.13653	-2.09845	-1.20258	-2.54614	-1.88045	-2.3561	-2.19316	-1.88227
EVL	0.698956	0.864596	-0.157501	-0.681159	-1.03315	0.328239	0.510861	0.305352	0.234121	0.390569	-0.30266	-0.0581605	0.0187766	0.0106366	-0.7753	-0.75072	0.243255	0.249033	-0.24774	0.659039	-2.05491	-1.90635	-2.08686	-1.65663	-1.30517	-2.05309	-2.5096	-1.5091	-2.05491	-1.95605	-2.46734	-2.39093	-2.18064
MLEC	-0.18631	0.327043	-0.441881	-0.404355	-0.680229	0.16642	0.236242	0.342703	-0.0747312	-0.0140071	0.0410327	0.0296154	-0.28553	-0.399146	-0.187937	-0.13254	-0.106788	0.044562	-0.678887	-0.620128	-1.89873	-1.7586	-2.21693	-1.32142	-1.08934	-2.1142	-1.89545	-1.57211	-2.45936	-2.07226	-2.21294	-1.77821	-1.78976
C6ORF108	-0.0520137	0.191108	-0.505754	-0.232347	-0.360536	-0.0555343	0.0421961	0.149168	-0.222491	-0.0573511	-0.519189	-0.410603	-0.121573	-0.20539	-0.22468	-0.515602	0.162764	0.192964	-0.429026	0.0233973	-1.82404	-1.89071	-1.76281	-1.73453	-1.67492	-1.21414	-1.96213	-1.63291	-1.75995	-2.18209	-2.09587	-2.02228	-2.41537
CLYBL	0.0759707	0.153948	-0.111302	-0.072416	-0.43846	-0.109975	-0.0684743	-0.074947	0.00124018	0.0583442	-0.46923	-0.381508	-0.255233	-0.236954	-0.602508	-0.774918	0.050829	-0.0624854	-0.307776	-0.0322087	-1.84987	-1.63332	-1.77789	-1.9818	-1.95186	-1.35178	-2.18902	-1.38711	-1.60711	-1.97121	-2.16536	-2.11192	-1.63809
ACY1	-0.551911	-0.0384152	-0.258945	-0.242164	-0.594774	-0.123245	-0.184531	-0.0215041	-0.260568	0.166574	-0.476613	-0.384452	-0.233493	-0.0656375	-0.408483	-0.172066	-0.275418	-0.0953517	-0.602817	-0.696828	-1.8614	-1.74267	-2.22818	-1.22215	-0.817521	-1.48836	-1.92829	-1.07526	-1.7167	-1.63113	-1.90562	-1.68474	-1.43409
WDR36	0.131484	0.545524	0.166561	-0.139517	-0.445232	0.0966667	-0.0780945	0.0362009	-0.0706044	0.303015	-0.57834	-0.0682201	-0.476001	-0.0582161	-0.719989	-0.826499	-0.0745352	0.037579	-0.515693	-0.169496	-1.71607	-1.53334	-2.00571	-1.49415	-1.20134	-1.2153	-1.95066	-1.16047	-1.61294	-1.51341	-1.7952	-1.63492	-1.62384
DUSP23	-0.109079	0.205905	0.0681067	0.0309152	-0.459467	0.115739	0.230326	0.0293893	0.25964	0.14274	0.0478873	0.0107369	0.0904063	-0.10595	-0.28226	-0.459467	-0.24756	-0.17949	-0.339809	-0.17923	-1.88886	-1.73208	-1.55151	-1.4381	-1.28304	-2.19824	-2.26559	-1.40236	-1.83165	-1.93714	-1.79939	-1.80009	-1.42726
SERBP1	0.171092	0.0426163	0.0703344	0.0246601	-0.254713	-0.0681188	-0.0184615	0.0351734	0.296005	0.0466587	-0.0389843	-0.0785241	-0.0271941	-0.168468	-0.234333	-0.591625	0.294724	0.0455268	-0.16232	-0.337257	-1.42759	-1.48024	-1.45298	-1.64544	-0.643079	-1.73729	-2.21296	-0.999388	-1.22388	-1.69821	-2.05805	-1.89209	-1.38102
PTCRA	-0.293824	0.11254	0.36042	0.0829886	-0.697727	-0.135911	0.370823	0.292935	0.102712	0.367058	0.105343	0.265365	0.423869	-0.00625609	-1.05748	-1.31852	0.395885	0.751344	-0.217118	0.303155	-2.24008	-1.80639	-1.99365	-1.47967	-1.40746	-1.06523	-2.25354	-1.57286	-1.70038	-1.83552	-1.75113	-2.14815	-2.16411
P2RX1	-0.654917	-0.221563	0.169322	-0.290787	-0.764721	0.51778	0.0521794	-0.198005	-0.487795	0.597259	-0.53957	-0.0377353	0.375401	-0.426143	-0.858489	-1.21462	-0.126683	0.0953979	-0.366158	-0.0891185	-2.385	-1.53841	-0.989441	-1.07054	-1.39999	-2.21795	-1.5949	-1.00415	-1.43893	-1.08997	-2.05995	-1.69659	-1.31673
LY86	-0.815659	-0.0625396	-0.33614	-0.823869	-0.836741	-0.32383	-0.391049	-0.458729	0.217181	0.582026	0.422405	0.690748	-0.0478991	-1.06492	-0.67451	-0.736259	0.0748616	0.197085	-1.18528	0.754699	-2.02351	-1.7465	-1.77383	-1.27474	-1.08361	-1.99766	-2.06579	-0.624621	-1.99873	-1.26348	-1.67293	-1.74902	-1.26049
PYCARD	-0.270613	0.26944	-0.193376	0.123706	-0.567124	0.0541122	0.0180501	0.034751	-0.220986	0.215741	-0.316846	0.0444081	-0.348618	-0.606399	-0.85099	-0.669164	0.182514	0.649891	-0.430824	1.03827	-2.12342	-1.69649	-1.89163	-1.33165	-1.27069	-2.00307	-1.78774	-0.934312	-1.76256	-1.03439	-1.43343	-1.24772	-1.29869
TNNI2	-0.0664289	0.0356802	-0.355064	-1.06723	-1.56322	0.320046	0.0282297	0.0438764	0.426243	0.792206	-0.490138	-0.308368	-0.174436	-0.855813	-1.71614	-1.09022	-0.352126	-0.0650895	-0.397887	-0.0331797	-1.51042	-1.40824	-0.987952	-1.65166	-1.19578	-1.78478	-1.77087	-1.09736	-1.52716	-1.71486	-1.52137	-2.07083	-1.79308
ST14	0.716982	0.767485	-0.00360113	-0.603251	-1.25957	0.3788	-0.201935	-0.419335	0.0693722	-0.0909612	-0.645399	-0.145044	-0.102778	-0.541767	-1.48303	-0.978643	-0.180731	0.121997	-0.14109	0.603036	-1.80262	-1.20276	-1.04671	-1.72845	-1.19855	-1.96097	-1.60936	-1.01251	-1.93937	-1.3193	-2.03061	-1.52478	-1.34074
TREML1	0.251858	0.631756	-0.160884	-0.582315	-0.856894	0.82131	-0.251489	-0.256499	0.200642	0.77262	-0.533219	-0.0311882	0.0260776	-0.618477	-0.825972	-0.838904	-0.42346	0.125162	-0.668974	-0.046626	-1.1613	-1.07101	-1.49691	-1.69266	-0.471935	-1.1238	-1.55681	-1.03261	-1.32035	-1.22427	-2.29315	-1.70527	-1.30524
HLA-DMA	-0.22051	-0.161629	-0.58934	0.0231276	-0.983541	-0.70586	-0.368341	-0.347401	0.0598259	0.075026	0.0484594	0.00575927	-0.229401	-0.5997	-0.452211	-0.53656	0.436268	0.342805	0.0484594	0.0660134	-1.86897	-1.9275	-1.5472	-1.53262	-0.95137	-0.97422	-2.39624	-0.832401	-0.83662	-1.56579	-1.84575	-2.10638	-1.51684
PAK1	-0.814354	-0.114975	-0.87201	-0.65208	-0.963633	-0.363213	-0.0599761	-0.0272588	0.0283994	0.0435405	0.0659031	0.356775	-0.250848	-0.859282	0.14087	-0.00382532	0.6063	0.822077	-0.181109	0.528631	-2.07747	-1.35138	-1.61179	-1.05677	-0.699124	-1.41777	-1.68817	-0.980742	-0.717748	-1.01316	-1.26082	-1.46495	-2.2814
KLF2	-0.637899	-0.31572	0.190703	0.677928	-0.050622	-0.662497	-0.356447	-0.079289	-0.978165	-0.224535	0.67055	0.573791	0.159061	-0.707642	-0.634556	-1.58447	0.0325241	-0.140404	-0.618834	-0.551543	-1.0371	-1.24406	-1.18344	-0.638993	-1.02412	-0.818679	-1.99159	-1.62098	-2.15583	-2.25488	-2.10426	-2.22513	-1.40437
LOC151162	0.146929	0.301611	0.22944	0.139116	-0.19429	-0.482779	0.0442542	-0.15417	-0.0936004	-0.0261904	0.350905	0.245776	0.010565	-0.988751	-0.866181	-0.699419	-0.626761	-0.776639	-0.818101	-0.82665	-1.24151	-1.60461	-1.24762	-1.53241	-1.33462	-0.76843	-1.58224	-2.04291	-2.00663	-2.38697	-2.38373	-2.01637	-1.56979
MCOLN1	0.0372416	0.0327779	0.785701	0.445663	0.0755737	-0.321903	0.293206	-0.0409866	-0.363468	0.156617	0.0404015	-0.0862684	0.374956	-0.94899	-0.616154	-0.442205	-0.483589	-0.277468	-0.697933	-0.260062	-0.805578	-0.866147	-0.635338	-1.10396	-1.57637	-1.25299	-1.31633	-1.69027	-1.95777	-2.37075	-1.99668	-2.02495	-1.90472
IDH2	-0.694543	-0.271902	-0.387895	-0.599136	-0.841192	-0.45027	0.0245466	0.0947225	0.0686295	-0.194062	-0.255841	-0.219569	-0.0844133	-0.875423	-0.161084	0.0966532	-0.237974	-0.374526	-1.07927	0.472269	-1.43349	-1.4464	-1.18035	-1.17315	-1.39175	-1.12238	-1.04459	-1.67548	-1.55269	-1.64311	-1.79801	-1.55269	-2.65622
SCARB1	0.0424762	0.148973	0.398339	-0.526704	-0.439242	-0.085509	-0.442512	-0.57623	0.0301665	0.119701	0.238126	0.212756	0.394284	-1.01467	-0.905261	-0.575794	-0.107601	-0.265412	-0.51481	-0.165771	-0.650263	-0.941853	-0.706495	-0.99441	-1.87987	-0.393082	-0.786116	-1.78255	-1.62179	-1.94063	-2.22578	-2.07855	-2.17658
SNORA61	0.161707	0.214	-0.352778	-0.720831	-0.772895	0.403889	0.0897693	0.0275221	0.0359898	0.301716	0.236988	0.436162	0.0867566	-0.368927	-0.525727	-0.721171	-0.305721	-0.151888	-0.74788	-0.159787	-1.75827	-1.17828	-1.417	-1.14335	-2.06747	-0.7178	-1.0818	-1.6328	-1.67221	-1.45394	-1.57676	-1.8318	-2.44016
FAM38A	0.129415	0.463978	-0.128057	-0.460036	-1.08485	-0.0907845	0.138474	-0.164124	-0.239369	0.0479152	-0.241102	-0.215965	0.146264	-0.360021	-0.780683	-0.656958	-0.145904	-0.160976	-0.577455	-0.272621	-1.18215	-0.954241	-1.043	-1.00708	-1.45691	-0.720148	-0.857709	-1.64871	-1.51826	-1.62123	-1.36382	-1.23246	-2.16551
COL23A1	-0.131847	0.204379	0.243901	-0.0986739	0.0342862	-0.0205995	-0.803209	-0.358842	-0.250287	0.382922	-0.242676	-0.0805348	-0.001338	-0.867184	-0.384471	0.280873	-0.221177	0.0388295	-0.806715	0.282831	-1.1145	-0.888205	-1.10542	-1.85483	-0.623165	-1.55604	-1.25349	-1.48862	-1.99704	-2.08905	-1.57871	-1.72075	-1.38983
NME4	-0.400932	0.564525	-0.34285	-0.303257	-1.0192	0.427027	0.032792	0.103222	0.202762	0.601097	0.247891	0.704111	0.246043	-0.642741	-0.548537	-0.54245	-0.26505	0.253106	-1.04946	-0.0995671	-1.10587	-0.604762	-1.33107	-1.20896	-1.07115	-1.55153	-1.15803	-1.52297	-2.36012	-1.86502	-2.033	-1.8034	-2.32043
PAQR4	0.145508	0.40781	-0.200127	-0.0059895	-0.283172	0.304593	0.170835	0.22184	-0.251599	0.336558	0.207231	0.296123	0.611701	-0.392751	-0.196191	-0.362529	-0.115438	0.0709663	-0.628916	-0.00240987	-1.11035	-1.49264	-1.59688	-1.27264	-1.56054	-1.30079	-1.61162	-1.54077	-1.95209	-1.65625	-1.7192	-2.02618	-1.69215
TECR	-0.144626	0.331763	0.659715	0.110323	0.117921	-0.0509059	0.411307	-0.0212377	0.350701	0.231371	0.298271	0.299198	-0.148094	-0.747814	-0.304172	0.172833	-0.341693	-0.107079	-0.851175	0.0212096	-1.18344	-0.938652	-1.40135	-1.02353	-0.98557	-1.34766	-1.38204	-1.12371	-1.83926	-1.75584	-2.02949	-1.52607	-1.6022
FAM109A	0.0082287	0.911799	0.582257	0.282203	-0.416238	0.748384	0.386999	0.300873	-0.151078	0.253009	-0.0149485	0.262722	-0.0620124	-0.171845	-0.946171	-0.473841	-0.663806	0.105343	-0.800754	-0.358319	-1.27062	-0.734839	-0.668075	-1.46834	-0.624942	-1.62206	-1.53497	-1.19043	-2.05989	-1.13791	-1.60922	-1.76956	-1.1346
APOC1	-0.517519	-0.25663	1.05539	0.0939928	-0.317091	0.485076	0.631244	-0.0795009	1.20892	0.4487	-0.619911	-0.404871	0.00342953	-0.0637695	-0.801531	-0.195429	-0.11905	0.0306751	-0.458781	0.600175	-0.90301	-0.73268	-0.690461	-1.25116	-0.915269	-1.88311	-1.1962	-1.23996	-2.30888	-1.589	-1.93445	-1.63438	-1.42778
GSTM2	-0.194528	0.446648	0.0376634	-0.156109	-0.67821	0.820632	-0.250045	-0.345071	0.0656688	0.99683	0.226459	0.927396	0.470417	0.283116	-1.08403	-0.671	-0.196294	0.625111	-0.7768	0.38809	-1.47403	-0.618218	-0.866434	-1.38624	-0.64232	-1.58422	-1.64101	-0.78764	-1.73709	-1.56424	-2.00804	-2.14254	-2.0214
GSTM1	0.514733	0.549571	-0.32478	-0.454787	-0.468741	0.650461	-0.0992023	-0.218471	0.0587321	0.535038	0.117136	0.537723	0.563998	0.805425	-0.305198	-0.379967	-0.0347632	0.349252	0.0621908	0.324027	-1.20914	-0.660676	-0.632618	-1.01935	-0.382844	-1.70171	-1.21588	-0.796072	-1.42011	-1.70496	-1.93712	-1.87137	-2.00273
FGD5	0.521503	0.380608	0.285745	0.116445	-0.521993	0.591316	1.03747	0.748504	1.15206	0.278627	-0.645821	-0.302112	-0.162927	0.469917	-0.476536	0.664774	-1.36732	-1.03659	-0.287358	-1.53976	-0.996519	-1.33835	-1.39577	0.0202426	0.0813669	-1.92259	-2.03554	-0.952127	-1.82194	-1.64436	-1.98527	-1.31022	-2.32461
MEGF6	-0.799358	-0.375585	0.415899	0.23694	0.174163	0.563529	-0.226572	-0.123912	-0.160563	0.715252	-0.0451739	0.929594	-0.0720929	-0.0023145	-1.15869	-0.642939	-0.673789	-0.171589	-0.323754	-0.542162	-1.28248	-0.935768	-2.0612	-1.36319	-0.818457	-2.30956	-2.21469	-1.10325	-1.47125	-1.23756	-1.86009	-2.12147	-1.19065
ACOT11	-0.637365	0.311526	0.0456387	-0.138097	0.0486408	0.665866	0.649974	0.471583	0.0975703	0.565246	-0.334807	0.137372	0.342395	0.115513	-0.35051	-0.141198	-0.659802	-0.0814871	-0.427271	-1.17469	-1.83195	-1.2971	-1.70458	-1.03786	-0.640672	-2.31293	-2.28412	-1.15095	-1.66997	-1.79242	-1.87599	-1.78359	-0.877701
C5ORF21	0.259495	0.485509	0.0179647	0.243169	0.066537	0.434722	-0.0111517	-0.0475576	0.137648	0.450549	0.11442	0.602001	0.200843	0.451456	0.00840083	-0.295548	-0.545542	-0.0439285	-0.447686	-1.11682	-1.08758	-1.1446	-1.84891	-0.862266	0.109561	-1.56547	-2.00848	-1.04812	-1.51479	-1.35204	-1.66432	-1.66804	-0.913018
HS.99472	-0.537499	-0.367268	0.48519	-0.00721127	-0.118484	0.425674	1.00391	0.271067	0.930541	0.243498	0.192649	0.449757	-0.808905	0.610738	-0.451449	0.0119679	0.256986	0.337962	0.0282862	-1.55804	-0.435862	-0.529595	-1.14	-1.43624	-0.584546	-2.17361	-2.75297	-0.640355	-1.74326	-1.87809	-1.91233	-1.96537	-1.39967
TANC2	-0.617443	-0.458993	1.162	0.617035	0.837055	0.345249	0.157509	0.129573	1.00176	0.736562	0.176604	0.33112	0.0582888	0.0310705	0.0609466	1.24361	-0.759351	-0.193395	-0.431923	-1.21136	-0.685837	-0.593368	-1.63463	-1.06764	-0.195927	-1.53441	-1.53537	-0.938373	-1.39874	-1.0682	-2.15308	-1.4999	-1.0197
TGFBR2	-0.362089	0.00636266	-0.0946707	0.0762581	-0.145439	-0.319143	-0.176551	-0.15225	0.221531	0.267104	0.244631	0.505098	-0.16119	-0.0562152	0.42475	0.491412	-0.145711	-0.0312295	-1.06692	-0.201619	-0.903922	-1.35104	-2.61799	0.227396	0.638806	-2.82048	-2.88887	-0.280293	-2.12077	-1.36379	-1.98304	-1.3603	-0.814407
ARHGAP18	0.130746	0.150222	-0.513465	0.830815	-0.189833	-0.21688	0.792597	0.599775	0.393735	0.289575	0.802458	0.724615	0.193784	0.427896	0.367203	-0.411802	0.506856	0.17608	-0.121433	-0.147384	-0.817308	-1.43248	-0.638616	0.0366932	-0.258089	-1.29081	-2.69982	-0.555488	-1.72963	-1.29571	-1.30984	-1.51695	-1.54666
LOC731954	-0.621766	-0.719887	-1.10408	1.88318	-1.99231	-0.172755	0.76779	0.568421	-0.488008	0.0948441	-0.496702	-0.510377	-0.860062	-0.520875	-0.743228	-0.844282	-0.627478	-0.613593	-0.712419	-0.449017	-1.0032	-0.690153	-0.639647	-1.27349	-0.477416	-1.74882	-1.26359	-0.907387	-1.24886	-0.953084	-0.976958	-1.02464	-2.0204
CCDC102B	-0.328703	-0.587106	-0.249814	0.531089	-1.45027	-0.149953	0.369718	0.820877	-0.247169	0.333985	-0.316228	-0.305476	-0.486267	0.167191	-1.298	-1.28384	-0.218571	0.116312	-0.849287	-1.52407	-0.955528	-0.913159	-1.17516	-1.36123	-0.956908	-0.872557	-1.61281	-1.02355	-0.919746	-0.893687	-0.941226	-2.33019	-1.27198
KLHL30	0.283246	0.656881	0.103155	-0.357167	-0.39632	0.390216	1.06826	0.332908	1.60598	0.0369604	-0.992736	-0.440201	-0.768646	-0.0687769	-1.29952	-0.779752	-1.34425	-0.544578	-0.266092	-0.645546	-1.26398	-1.57385	-0.405851	-2.16521	-0.485259	-0.78108	-0.668609	-1.2652	-1.72685	-0.674747	-0.761477	-2.20489	-1.61488
PPARGC1B	0.799659	0.53654	-0.468721	-0.452428	-1.00447	0.588104	0.148231	0.280909	-0.355472	0.00897445	-0.975448	-1.1233	-1.01807	1.05486	-1.05223	-0.830547	0.092424	0.234685	0.707207	-1.21245	-1.83419	-1.7203	-0.492805	-2.35024	-1.17857	-0.262917	-1.22593	-0.78771	-0.485685	-0.806117	-0.97608	-0.911199	-0.610204
HS.403972	1.15427	1.33768	-1.3913	-1.63276	-1.82206	0.40414	1.01365	1.00402	0.130654	-0.312488	-0.89846	-0.469747	-0.0649024	0.594978	-0.703384	-0.371109	-0.958283	-0.55847	-0.221117	-0.989613	-2.08038	-1.54137	-1.91774	-1.15885	-0.545091	-1.10023	-1.52939	-0.885129	-1.2189	-0.798612	-1.44767	-1.13852	-1.47788
VASH1	0.236119	0.736224	-0.59048	-0.799117	-1.16664	0.46588	0.953861	0.578137	1.10137	0.384304	-0.281172	-0.119493	0.102779	0.385795	-0.416552	0.542912	-0.544694	-0.104094	-0.875053	-0.614291	-1.32661	-1.69093	-2.09478	-0.615174	-0.88766	-0.758052	-2.0371	-1.16389	-1.42959	-1.47666	-1.57584	-0.868782	-1.88538
PTGS1	1.19547	2.34009	-1.01353	-0.711202	-1.45837	-0.193014	0.31184	0.438303	0.381538	0.0759707	-0.172396	-0.334365	-0.56637	0.751035	0.132919	0.0784322	-0.238642	-0.000659462	-0.395221	-0.491527	-1.5287	-1.02007	-1.29032	-0.946149	-0.318297	-1.04275	-2.65257	-0.453883	-1.69447	-1.29622	-1.92629	-1.70296	-2.2409
EARS2	0.494723	0.633952	-0.617328	-0.551177	-0.756502	0.400844	0.417477	0.476205	0.046938	-0.148111	-0.721121	-0.422961	-0.747153	0.461801	-0.302981	-0.668263	-0.385888	-0.0483033	-0.254999	-0.622527	-1.46242	-2.11737	-1.44497	-1.49345	-1.39989	-1.43493	-1.43575	-1.17284	-1.15038	-1.33133	-1.46105	-1.46397	-1.85241
RRP15	0.971898	0.981612	-0.88147	-0.325572	-0.901144	1.04314	0.699019	0.55715	-0.313303	0.133169	-0.536578	-0.346296	0.0639999	0.911837	-0.634283	-1.21088	0.0477757	-0.217474	0.221654	-0.336989	-2.0217	-1.63702	-0.93605	-1.61296	-1.61165	-1.27897	-1.9707	-1.03093	-1.2236	-1.13658	-1.58092	-1.99899	-1.78906
RRS1	1.08102	1.61891	-0.496295	0.193469	-0.330418	0.798507	0.916637	0.740245	0.0357365	0.166754	-0.661577	-0.231639	-0.453933	0.949513	-0.26613	-0.75476	-0.434606	0.0139553	-0.178167	-0.28125	-2.02609	-1.47144	-1.23547	-1.14363	-0.576988	-0.984234	-1.37892	-0.594306	-1.55788	-1.21096	-1.36251	-1.49371	-1.24351
PTPRO	0.518384	0.467269	-0.70825	-0.00802055	-0.926155	-0.0100763	0.347348	0.377379	-0.231774	-0.221733	-0.0685045	-0.0595987	-0.284797	-0.544464	-0.623821	-0.730292	-0.139277	-0.19608	-0.113186	0.180721	-1.45639	-1.48729	-1.35917	-0.924925	-0.92963	-1.42711	-1.6137	-1.15407	-1.24303	-0.946744	-1.25735	-1.24173	-2.25662
PDXP	0.0600474	0.673032	-0.309504	-0.285982	-0.765504	0.389005	0.00752563	0.381117	0.0673221	0.4715	-0.405459	-0.045972	-0.444272	0.183442	-0.381664	-0.425526	-0.123486	0.200467	-0.56254	-0.261459	-1.368	-0.935034	-1.77834	-0.880155	-0.412172	-0.985279	-1.29149	-0.594419	-1.17525	-1.2595	-1.45219	-1.12415	-2.01374
SRM	0.204692	0.922259	-0.334929	-0.0714288	-0.150552	0.0798525	0.868624	0.880897	0.073121	0.0258934	-0.504139	-0.166713	-0.0294673	0.416851	-0.198374	-0.0983202	0.0204702	0.103988	-0.648008	-0.184402	-1.37656	-1.2279	-1.44222	-1.33318	-1.52185	-1.17351	-1.1027	-1.26282	-1.16537	-1.60648	-2.11967	-1.56018	-1.4797
MRPL12	0.753519	1.10245	-0.445228	-0.497254	-0.582406	0.77246	0.617797	0.749955	-0.0932987	-0.0420809	-0.599396	-0.399726	0.245605	0.341587	-0.42929	-0.287469	-0.370448	0.105195	-0.315499	-0.603402	-1.23472	-0.814215	-1.03993	-1.15506	-1.49378	-0.727554	-0.868018	-1.04951	-2.06673	-1.35939	-1.44803	-1.30777	-1.34852
GGCT	0.533404	0.847468	-0.342848	-0.299729	-0.670977	0.763548	0.213117	0.437835	-0.255543	0.259881	-0.59236	-0.128371	-0.145642	0.465034	-0.535461	-0.94162	-0.120508	0.521362	0.0850303	-0.552844	-1.29725	-0.994295	-1.20999	-0.019593	-1.3325	-1.12476	-0.683736	-1.19692	-1.59506	-1.48277	-1.41124	-1.48149	-2.13419
ISOC2	0.467363	0.924959	-0.859826	-0.554814	-0.785465	0.640825	0.85744	0.898742	0.0795932	0.258314	-0.339197	0.00515563	0.387914	0.486601	-0.324412	-0.465992	0.384105	0.820011	0.165301	0.503705	-2.29764	-1.84881	-2.15901	-1.54473	-1.57424	-0.849433	-1.61663	-0.808291	-1.476	-1.39659	-1.21377	-1.54734	-1.3751
NME1	1.09284	1.52412	-1.39195	-0.67708	-0.93002	1.254	1.47813	1.4778	0.086743	0.132787	-0.53299	-0.293119	0.321351	0.952542	0.43941	0.0242204	-0.0521199	0.106053	0.0121539	-0.623881	-1.93144	-1.46558	-1.15517	-1.22036	-1.46293	-0.932992	-1.22089	-1.21132	-1.51732	-1.5667	-1.66306	-1.59355	-2.10054
LACTB2	0.789654	-0.456651	-0.38483	0.0615136	-0.26411	-0.509646	0.174342	0.275663	-0.063174	-0.915299	-0.0190622	-1.05225	0.191032	-0.138176	-0.401334	-1.01426	0.621871	-0.689981	0.554913	-0.97641	-1.16211	-2.3581	-1.00714	-0.678003	-1.32367	-1.08495	-1.5771	-1.55162	-0.93389	-1.67192	-0.975428	-1.47192	-1.15657
RSU1	0.52672	0.195965	-0.598116	-0.249381	-0.492834	-0.120476	0.281609	0.499354	-0.328368	-0.856755	-0.402138	-0.843756	0.0884809	0.0261627	0.0537369	-0.693493	0.93398	0.517961	0.787048	-1.06205	-1.41202	-2.09312	-1.11244	-1.40814	-1.58851	-0.921592	-1.56387	-1.24083	-0.0550831	-1.19991	-0.765369	-1.5502	-1.1485
ZSCAN5A	0.106348	-0.385245	-0.462183	-0.372251	-0.750885	0.256516	-0.0409332	0.183569	-0.0639716	-0.0775601	-0.398368	-0.460656	0.0616933	0.133222	-0.413722	-0.251276	0.200831	0.0459322	0.453512	-0.244977	-1.53298	-1.5375	-0.250366	-0.678113	-1.09468	-1.69639	-2.04729	-0.777282	-0.87456	-0.913496	-1.38653	-1.34683	-0.945052
CTPS	0.833165	0.740073	-1.04968	-0.335486	-0.778558	0.230289	1.39758	1.35684	0.0804939	-0.281719	-0.739334	-1.08402	-0.435967	0.276961	-0.0406824	-0.22232	0.34847	-0.787797	-0.402619	-0.896434	-1.41876	-2.04746	-1.59072	-1.02604	-1.10313	-0.150925	-0.949007	-1.17981	-0.836249	-0.971552	-1.0228	-0.972444	-1.17262
ATP5G1	0.756451	0.241291	-0.128612	-0.453016	-0.174763	0.240791	1.23664	0.936779	0.331212	-0.23445	-0.182365	-0.805313	0.732191	0.172359	0.362027	0.217801	0.178759	-0.289822	0.23444	-0.783623	-0.967721	-1.56447	-0.826404	-0.584144	-0.884863	-1.09162	-1.25966	-1.2189	-1.06535	-2.15761	-1.02508	-1.04488	-0.915775
LILRA2	1.44896	1.21319	1.05219	-0.113793	0.33034	-0.0321998	0.48799	-0.330034	0.570638	-0.198562	-1.74539	-1.73823	-0.745053	-0.161503	-0.0420498	-0.229093	-0.656685	-0.591006	0.19478	-0.695309	-2.19804	-1.80036	-0.701098	-1.70542	-1.51914	-1.05533	-1.63956	-1.33781	-1.27887	-1.54315	-1.8671	-1.66654	0.532157
DENND4C	1.00031	0.950692	1.30729	0.383386	0.332645	0.274709	0.106817	-0.21419	0.340403	0.318936	0.0824574	-0.194987	0.423363	-0.694216	-1.019	-0.726513	-0.0779834	-0.145417	-0.463131	-0.302626	-1.06785	-1.44733	-1.10985	-1.33671	-1.30449	-1.89602	-2.0502	-1.46188	-1.90033	-1.92047	-1.69718	-1.50965	-0.931291
TOMM40	0.754622	0.734881	0.646117	-0.0464904	0.0997261	0.859652	1.20754	0.848317	0.351606	-0.0823299	-0.741599	-0.812159	0.229982	0.485056	-0.631019	-0.263289	-0.301949	-0.37389	0.344249	-1.20952	-0.867149	-1.00996	-0.725845	-1.44157	-1.33239	-1.52609	-1.50691	-1.48946	-1.71819	-2.06412	-1.8761	-1.77274	-0.248409
SORT1	0.968548	0.620005	0.804624	1.02304	-0.223891	0.411513	0.930821	0.908413	0.144046	0.115712	-0.169665	-0.0728742	0.316412	-0.486839	-0.784612	-0.28257	0.436002	0.846858	0.872041	-1.40216	-1.23048	-1.14472	-0.867371	-1.19648	-0.846579	-1.98702	-2.07648	-1.19886	-1.80438	-2.1665	-2.13744	-1.97049	-0.0618121
LTA4H	-2.34766	-2.31458	-0.51553	-0.57957	-0.480029	-0.421979	-0.0531195	-0.54158	0.448182	-0.19802	-0.44063	-0.51829	-0.23881	-0.741069	-0.484449	0.0158543	-0.380279	-0.428539	-0.3455	-1.19228	-1.22059	-1.44041	-1.55222	-1.01458	-0.737119	-2.84959	-2.31595	-1.42117	-1.93511	-2.2175	-2.27027	-2.1349	-1.32758
CYP27A1	-1.39177	-2.25989	0.212109	-0.61828	0.088223	0.227236	-1.00909	-1.105	-0.111871	0.154337	-0.0503605	-0.45676	0.287874	-0.672331	-1.18298	-0.890771	-1.12324	-1.04325	-0.25679	-1.02428	-0.520531	-0.99592	-0.557779	-0.33102	-1.55767	-3.34472	-1.36954	-1.81356	-2.45592	-2.5059	-2.85265	-2.3131	-1.28612
SGK	-0.00804087	-1.22721	-0.81106	-0.984819	-0.368341	-0.180371	-0.3587	-0.129759	-0.18121	-0.465219	-0.47291	-0.909491	-0.0729501	-0.123209	-0.47736	-0.641201	0.0808759	-0.58817	0.361173	-1.06659	-0.482579	-1.18889	-0.17137	-1.97975	-1.03633	-4.12149	-2.58533	-1.36605	-1.50297	-2.70879	-2.70315	-2.83443	-1.92234
SNTB1	-1.49338	-2.27045	0.29996	0.887104	0.38574	-0.242094	-0.313404	-0.0676198	-0.10493	-0.553123	-0.206033	-0.775044	-0.113849	-0.847754	-0.613944	-1.07555	0.236352	-0.349715	0.845502	-0.636053	-0.432005	-0.974498	0.091016	-1.72401	-1.85519	-2.93177	-0.740423	-1.71945	-1.87209	-2.08261	-1.85274	-1.91133	-0.0993832
CHCHD6	-1.19554	-0.552541	0.955588	-0.495247	0.423212	0.0126831	-0.361754	-0.738315	-0.193775	0.200178	-0.195071	-0.0429204	0.573704	-0.336083	-1.12029	-0.497706	0.646052	0.547943	0.119369	-0.182012	-1.44799	-1.04081	-0.636176	-1.35511	-1.99119	-2.88716	-1.56099	-1.56989	-1.63348	-1.62357	-1.49385	-2.76113	-1.20487
SLITRK4	-0.705959	-1.01282	1.29673	0.0889286	0.258422	0.163344	-0.244523	0.195877	-0.668896	-0.377988	-0.770666	-1.0206	-0.130234	-0.210957	-0.835216	-1.12952	0.282404	0.0649242	0.773642	0.231383	-1.36082	-1.91525	-0.38336	-0.26071	-0.848284	-2.12288	-1.94128	-1.07107	-1.9691	-1.79485	-1.94877	-1.40326	-1.97033
BLVRB	0.222285	0.182057	1.09041	1.00732	0.820436	-0.672129	-1.00406	-0.641064	-0.220387	0.0654069	1.06849	0.326215	0.607702	-1.73896	-0.527974	-1.34843	0.201671	-0.378755	-0.737913	0.0375369	-1.6027	-1.93188	-0.630387	-1.05634	-2.75695	-0.87262	-1.53255	-2.01183	-1.83458	-2.93994	-1.99924	-1.9454	-1.80646
HOMER3	-0.518156	-0.67109	0.807487	-0.111385	-0.210121	-0.0421641	0.203239	-0.184943	0.768307	-0.0203156	0.276592	-0.0842864	0.825444	-1.58667	-0.545068	0.144738	-0.751344	-0.620144	-0.404067	-0.551019	-0.257447	-0.990148	-0.528529	-1.18084	-2.165	-1.19672	-0.800277	-1.70971	-1.79037	-2.43739	-1.45884	-1.17478	-1.86602
ZNF395	-0.662424	-1.17356	1.17189	0.710358	0.830361	-0.432612	-1.27123	-0.812635	0.29935	0.403813	0.369528	0.348221	0.124685	-1.65944	-0.630738	0.0492683	-0.8631	-0.864066	-0.474444	-0.702247	-0.876066	-0.588723	0.052708	-0.406981	-1.2876	-2.14407	-0.669292	-1.60925	-1.71272	-1.5812	-1.40307	-1.38747	-0.697535
IMPA2	-0.846485	-1.30385	0.557974	0.229403	0.42205	0.0143981	-0.584127	-0.341455	0.0691109	-0.0735132	0.914013	0.649275	1.08032	-1.17367	0.13909	-0.102992	-0.268243	-1.15643	-0.645397	-0.578	-0.297553	-0.918281	-0.49644	0.0939793	-1.02478	-2.44309	-1.17396	-1.69372	-1.92276	-2.12629	-1.60238	-1.44817	-0.95555
HPSE	-1.99041	-1.40043	-0.106479	0.288028	-0.427978	-1.38494	-1.37342	-1.4953	0.266673	0.473215	-0.198893	-0.0391073	-0.990467	-1.72696	-0.861461	-0.160629	-0.57088	-0.506978	-2.01504	2.03859	-1.24883	-0.823754	-1.97102	-1.37363	-0.767656	-1.79304	-1.16496	-0.899924	-1.81632	-0.491417	-0.767307	-0.573853	-1.07124
P2RY8	-2.02753	-0.637136	0.950401	0.0142267	0.337015	-1.82901	-1.13477	-1.11207	0.44778	0.157703	-0.520374	-0.215804	-1.24071	-2.1286	0.084282	0.232587	0.684657	0.678333	-1.49799	0.462544	-1.72832	-1.79479	-2.13819	-1.64182	-1.15636	-1.32276	-1.69864	-0.94408	-0.261135	-0.915639	-1.35151	-1.32631	-1.14597
GAS7	-1.3783	-1.42082	-0.248454	-0.577534	0.348935	-1.07069	-1.37124	-1.03661	-0.359244	-0.162801	-0.172309	-0.53026	-0.37071	-1.32328	-0.322516	-0.523187	-0.101827	-0.320497	-0.655081	-1.54759	-2.08767	-2.68482	-2.83744	-0.115743	-1.17642	-2.59305	-3.26694	-1.86291	-2.28401	-2.86632	-2.53779	-2.51626	-0.702597
MAF	0.2352	0.0175514	-0.316843	-0.0939391	-0.435282	-1.10283	-0.669364	-0.445338	-0.608219	-0.227902	0.327181	0.189932	-0.244665	-1.86692	0.0152406	-0.173175	-0.43552	-0.484768	-0.720586	-0.811817	-2.33678	-2.9095	-3.29349	-0.648464	-1.06876	-0.26729	-3.01132	-1.89407	-2.28226	-2.57293	-2.36604	-2.20296	-2.25545
LOC728519	-1.02142	-0.639209	-0.515458	0.345578	-0.376895	-1.40904	-0.716678	-0.363651	-0.527053	-0.367797	0.644585	0.831634	-0.860675	-1.8618	0.135364	-0.511362	-0.343278	-0.0736787	-1.33628	-0.284377	-2.38941	-1.97456	-2.60865	-0.678448	-1.24168	-1.07858	-2.83372	-1.85991	-2.58576	-1.86334	-2.33382	-2.09815	-1.78638
LOC648984	-0.956748	-1.19356	-0.305442	0.563578	-0.0861903	-2.17757	-0.481122	-0.236395	-0.322013	-0.745655	0.777148	0.353052	-0.222234	-2.204	0.302968	-0.346028	-0.123219	-0.800626	-0.99936	-0.587288	-1.50527	-2.4206	-2.19198	-0.467077	-1.8178	-0.399329	-2.358	-2.12094	-2.13639	-2.46969	-1.82831	-1.95785	-1.35032
C2ORF55	-1.37774	-1.34801	0.344192	0.272226	-0.13796	-1.77564	-1.18378	-1.05957	0.545939	-0.180276	1.02039	0.554235	0.449894	-1.32383	-0.659039	-0.144546	-0.569678	-0.423555	-1.03319	0.935143	-1.89801	-2.74851	-2.47963	0.314407	-1.79886	-0.731168	-1.79849	-2.05315	-1.83424	-2.32765	-1.58167	-1.24376	-1.42745
MGC42367	-2.20493	-1.27182	0.557288	0.286432	0.331682	-1.832	-0.885257	-0.976762	0.72623	0.482508	1.08298	1.10132	0.701558	-1.26371	-0.238732	0.208817	-0.286503	-0.566959	-1.45216	1.24949	-1.18788	-2.2897	-2.39009	0.778671	-1.35545	-1.16021	-2.14906	-1.26466	-2.18874	-2.01246	-1.52396	-1.37971	-1.67689
CRYBB1	-1.41178	-0.87799	0.29772	0.606783	0.0663717	-1.41663	0.317003	-0.0770882	0.671049	0.173588	1.12022	0.868766	0.775413	-1.35937	0.240363	0.103477	0.406167	-0.453358	-1.28001	-0.479438	-1.33297	-2.54302	-1.24915	-0.702151	-1.93491	-1.35522	-1.43789	-2.57412	-1.42501	-2.12592	-1.37567	-1.66701	-1.6618
RHPN2	-1.60474	-0.652842	0.110203	0.161023	-0.378845	-1.02263	-0.955284	-0.797248	-0.746156	0.209366	0.571007	0.634017	-0.834192	-1.00265	-0.871073	-1.3625	0.968231	0.796216	-1.1338	0.714487	-1.87942	-1.7773	-1.98443	-1.55885	-0.955684	-1.11545	-2.01328	-1.39213	-1.35799	-1.51945	-1.77425	-1.32408	-1.01607
ITSN1	-0.966404	-0.332947	0.48354	0.334339	0.137359	-1.37709	-1.18852	-0.964356	-0.420436	0.404336	0.878576	0.743782	0.159474	-2.00101	-0.541135	-0.844326	-0.641665	-0.713516	-2.04171	0.339594	-1.71778	-1.17574	-1.72844	-1.22787	-1.17632	-0.250428	-1.23902	-1.57207	-1.75015	-1.32229	-1.60264	-1.3633	-0.409476
LOC728093	-1.17104	-0.225374	0.106053	0.348391	0.137766	-1.50595	-0.767035	-0.488238	-0.387753	0.392405	1.19851	1.48795	0.194743	-1.56465	-0.0208878	-0.358051	0.0874221	-0.100759	-1.58719	0.586914	-1.14779	-1.54647	-2.12164	-0.472277	-1.06858	-0.918172	-1.94743	-1.51964	-1.86981	-1.94816	-1.97976	-1.88898	-1.37473
NT5DC2	-0.21179	0.341007	0.529551	0.645121	0.360724	0.101489	0.0584689	0.445896	0.0944658	0.776458	0.49729	0.734005	0.525287	-0.618632	0.594348	0.349796	-0.597127	-0.0979727	-1.36563	-1.05784	-2.70542	-2.25943	-2.29238	-1.33892	-1.91293	-2.30982	-1.60843	-1.79567	-3.39361	-1.84266	-1.95453	-2.47298	-2.26975
SLC36A1	-0.693894	-0.0618618	0.331201	-0.0508028	0.0355958	0.216387	-1.03674	-0.678758	-0.202442	0.846995	-0.200813	0.640528	-0.455121	-0.298595	-0.447068	-0.442824	-0.639058	0.0980557	-1.27536	0.173038	-2.62048	-2.20716	-2.03782	-1.17308	-1.19144	-2.4563	-2.97286	-1.45799	-2.65721	-2.28389	-3.03824	-2.85233	-1.58157
MYO7A	-1.6014	-0.488459	0.907329	0.791039	0.297649	-0.741428	-0.329716	-0.226441	-0.107146	0.468145	1.23229	1.3919	0.33245	-1.39287	-0.557353	-0.61737	-0.21493	-0.114374	-1.15233	0.00279612	-2.61146	-2.20758	-2.30332	-0.705432	-1.49644	-2.10029	-2.97051	-1.79598	-2.94625	-2.45135	-2.40606	-2.44065	-1.08261
PNPLA7	-1.18331	-0.248663	1.32407	0.499803	0.668836	-0.765111	-0.631632	-1.27599	0.379288	1.01427	0.629184	1.04247	0.00619029	-1.34569	-0.857942	-0.617264	-0.206633	-0.146309	-1.89992	0.242316	-1.85669	-1.93504	-3.27039	-1.21974	-0.820522	-2.13172	-2.99905	-1.51939	-1.83839	-2.0561	-2.5848	-2.17578	-1.37815
RNASE1	-0.767759	-0.702539	0.606528	0.169707	0.125611	-0.6312	-0.22415	-0.53529	-0.0512796	-0.12751	-0.0583693	-0.0738001	-0.33181	-2.70502	-0.79406	-0.4281	-0.589398	-0.60679	-0.921221	0.232292	-1.71953	-1.57217	-1.18483	-1.52573	-1.94524	-1.0904	-1.51076	-1.62629	-2.30051	-1.6664	-2.09119	-1.7707	-1.22357
HS.355933	-0.869016	-0.530333	0.5757	0.717281	0.0821576	-0.583474	-0.392404	-0.741105	0.207206	0.318137	-0.343738	-0.259698	-0.655256	-1.6264	-0.719599	-0.40653	-0.593537	-0.588925	-1.30396	-0.229448	-1.37749	-1.36773	-2.70431	-1.69945	-1.38428	-1.37839	-2.92829	-1.39508	-1.32865	-1.47196	-1.91235	-2.07085	-1.53433
RNASE6	-0.64022	-0.1974	0.969344	0.717096	0.696644	-0.496299	-0.0819497	-0.275779	0.308792	0.416364	-0.0478499	0.0812442	-0.15408	-1.47464	-0.14572	-0.21152	-0.0854401	-0.132899	-1.11904	0.535237	-1.47799	-1.7538	-1.82753	-1.43498	-1.00647	-2.09281	-2.93311	-1.17959	-2.22963	-2.14949	-2.45546	-2.25974	-0.533969
LMO2	-0.431332	-0.0291699	-0.819177	-0.106071	-0.389926	-0.474881	-0.443483	0.0547096	-0.648141	0.17562	0.295535	0.367528	-0.0419012	-0.96466	0.00652065	-0.427326	0.364068	0.573908	-0.633846	0.978093	-2.21616	-1.92981	-2.23252	-1.30452	-1.15267	-3.15449	-2.41312	-1.41601	-3.19026	-1.64179	-1.91595	-2.12567	-1.04299
MEF2C	-1.41228	-0.0861505	-0.225035	-0.668045	-1.10559	-0.819567	-0.612262	-0.425897	-0.694819	0.00570179	0.106991	0.649992	-0.622783	-0.88559	-0.350786	-0.783109	-0.190344	-0.0363468	-1.50874	-0.205251	-1.67416	-1.05433	-2.66157	-1.43956	-0.224754	-2.00145	-1.82873	-0.644088	-1.33781	-0.833369	-1.71389	-1.25624	-1.84277
LILRB5	-1.0812	-0.090912	-0.681384	-0.883412	-0.957549	-0.806372	-0.246349	-0.10927	0.0612232	0.57775	0.277211	0.741566	-0.463856	-0.569222	-0.0845908	-0.349066	-0.0641224	0.0775165	-1.55595	0.113394	-1.88581	-1.17035	-2.15259	-1.5008	-0.746686	-1.20339	-2.10186	-0.878093	-1.55352	-1.6824	-2.14312	-2.17243	-2.75215
ARHGAP4	-0.991066	0.513956	0.231555	-0.0924909	0.084663	-0.244608	0.219525	-0.215012	-0.0746613	0.606366	0.552348	1.02196	0.442429	-0.468625	0.274983	-0.00355629	0.21359	0.697391	-1.37693	0.957825	-1.70728	-1.57461	-2.28329	-0.666125	-0.151958	-1.53872	-2.03779	-0.931863	-1.48918	-1.6077	-1.86324	-1.71302	-1.93719
TPCN1	-0.983392	-0.0837894	0.461047	-0.337889	-0.145044	-0.314652	-0.961642	-1.04094	0.0695647	0.487507	0.421307	1.0716	0.336946	-0.664476	-0.427004	0.157639	-0.476872	-0.277478	-1.41239	0.528261	-1.50935	-0.503086	-2.19794	-0.740982	-1.06202	-2.01014	-2.33457	-1.05283	-2.36565	-1.82582	-2.70897	-2.35968	-2.49596
SLC27A1	-1.68363	-0.645902	0.867999	-0.186332	-0.0754303	0.202737	-0.770845	-1.07586	0.50713	0.799386	-0.0124681	0.63438	0.147502	-0.400884	-0.845611	-0.0319284	-0.356582	0.194175	-0.866671	0.334145	-0.812194	-0.035906	-1.08123	-1.05401	-0.145355	-2.30508	-1.90131	-0.467769	-2.1786	-1.13123	-1.90579	-1.46907	-1.93105
CD93	-0.0214251	1.02016	0.180912	0.318137	0.5709	-0.802369	-0.0328521	0.734126	-0.744045	-0.308205	0.69716	0.875701	-0.548976	-0.841056	0.113687	-0.181482	-0.531385	-0.404485	-0.576618	-0.957532	-1.15546	-0.848528	-1.41277	-1.11754	-1.14162	-2.13204	-0.894695	-1.91464	-1.75131	-2.56602	-1.52733	-1.15546	-1.72671
TPM2	0.307627	1.46303	0.717605	-0.123194	-0.356183	-0.705742	1.02771	0.6571	0.448753	0.703659	0.402962	0.810394	0.136743	-1.14531	-0.982922	-0.282697	-0.388758	-0.270347	-1.98232	0.789529	-1.27227	-1.46727	-2.31351	-1.59058	-1.17842	-2.18851	-1.64839	-1.75391	-1.96863	-1.81699	-2.08515	-1.83203	-1.59051
DOK2	-0.381912	0.893246	0.340585	0.696697	-0.168061	-0.322056	0.175122	0.0244473	-0.260797	0.484685	0.200768	0.605703	-0.0549062	-1.10365	-0.281944	-0.608382	-0.191157	-0.0362137	-1.2733	0.566698	-1.8444	-1.20478	-2.02304	-1.50438	-1.64289	-1.12295	-1.53751	-1.41853	-1.79297	-1.8735	-2.0015	-1.979	-1.80947
KAT2A	-0.404067	0.455229	1.20219	1.02704	0.511357	-0.191559	0.192118	-0.0711802	0.170848	0.581023	-0.0289138	0.312805	-0.175837	-0.604119	-0.395181	-0.334729	-0.491079	-0.00714747	-1.30346	0.361914	-1.63206	-1.49454	-2.04826	-1.59934	-1.7971	-1.26197	-1.56154	-1.52099	-1.96191	-1.56739	-1.7757	-1.84994	-1.7682
GAS2L3	0.518888	1.21895	1.2561	0.39124	0.608762	-0.139136	0.66471	0.220466	0.525498	0.534121	0.707869	0.527951	-0.647874	-0.470275	-0.799177	-0.352719	0.0465609	-0.0977026	-1.3442	-0.0416606	-1.06831	-1.03783	-1.58287	-1.04101	-1.3447	-0.685628	-1.66114	-1.60492	-1.90302	-2.04774	-1.88753	-1.65054	-2.12328
C1ORF162	0.255755	1.16806	0.9292	0.786981	0.564807	-0.11626	0.521171	0.104538	0.315984	0.600765	-0.08211	0.469365	-0.45179	-0.64341	-0.152101	-0.0125409	0.131906	0.623502	-1.30389	1.0581	-1.67105	-1.29113	-2.86867	-1.16427	-0.21285	-3.33033	-2.83609	-0.708679	-2.64663	-1.68926	-2.30121	-1.90937	-0.74362
APBB1IP	0.346225	1.21686	0.711653	0.545296	0.331992	-0.16727	-0.32182	-0.208311	0.26414	0.291627	-0.162039	0.433761	-0.3421	-0.302561	-0.45881	-0.19022	-0.0143407	0.464302	-0.62882	0.417931	-1.70339	-1.3786	-2.66858	-0.54665	-0.1335	-1.47415	-2.32745	-0.548609	-2.08775	-1.45086	-2.08689	-1.84146	-1.29164
HS.193406	1.01434	1.27321	1.22251	0.327699	0.669716	0.0505087	0.138067	-0.484964	0.395677	0.339023	-0.29627	0.214747	-0.300806	-0.381993	-0.393065	-0.0983912	-0.490853	-0.131585	-1.17777	0.893486	-1.04649	-0.673336	-2.19833	-1.13899	-0.652997	-1.58508	-1.83993	-0.567887	-1.63211	-1.22861	-1.83501	-1.91719	-0.739437
SLC46A3	-1.1952	-0.963014	-0.214449	-0.21178	-0.29465	-1.2778	-1.60297	-1.24882	0.00496873	-0.00227982	0.0244473	-0.225221	-0.479601	-1.6998	-0.100349	0.102147	-0.626014	-0.901535	-1.47629	-0.658404	-0.43674	-1.32259	-2.86693	0.0387592	-0.218011	-1.7509	-1.91399	-1.44315	-2.22465	-2.15003	-1.67375	-1.22084	-1.19423
MAFB	-1.10085	-0.855439	0.0706641	0.165211	0.48798	-1.2983	-1.63624	-1.46542	-0.314001	-0.33432	0.473402	0.443978	-0.11305	-1.10611	-0.00549992	-0.435891	-0.175361	-0.51021	-0.933121	-0.19391	-1.50685	-2.0005	-1.9566	-0.0206097	-0.478881	-0.224481	-2.60327	-1.09897	-2.30235	-1.19334	-1.18633	-1.36558	0.439889
TLR4	-1.14533	-0.861414	0.411448	1.0561	0.564007	-1.00482	-1.43107	-1.35672	-0.273879	-0.0619792	-0.157274	-0.328417	-0.793954	-1.62952	-0.403248	-0.32231	0.0226732	0.0117819	-0.792295	0.273862	-1.39041	-1.76819	-1.93829	-0.763888	-1.10191	-2.26495	-1.69892	-1.07957	-1.16603	-1.35736	-1.28415	-1.45013	0.311736
TXNIP	-0.30376	-0.0914791	0.604811	1.08055	0.710208	-0.44333	-0.59584	-0.515	-0.12026	0.0213376	-0.354619	-0.113729	-0.48482	-0.87654	-0.51911	-0.589919	-0.0217194	0.100399	-0.405199	0.203815	-1.71891	-1.54634	-0.83712	-1.21683	-0.770351	-2.40885	-1.91965	-1.24255	-1.58545	-1.27259	-1.19811	-1.20317	0.253106
EVI2B	-1.2539	-1.34634	0.82198	0.896458	0.622481	-0.995739	-0.58881	-0.774853	0.146421	-0.0689403	0.125572	-0.245661	-0.670392	-0.932108	-0.27999	-0.25379	0.246104	-0.17024	-0.124151	-0.14465	-0.587771	-1.18649	-1.20386	-0.66068	-0.37548	-2.43982	-2.29999	-1.02761	-1.79722	-1.95	-1.70825	-1.60167	0.0983117
TBC1D14	-1.45982	-0.564141	0.2262	0.601934	0.0787191	-0.604514	-0.869797	-0.530287	-0.775779	0.32015	0.724022	1.00402	0.191866	-0.920276	-0.173519	-0.21679	-0.621448	-0.231491	-1.15717	-0.801566	-1.33729	-1.76815	-2.84727	-0.24131	-0.00525809	-1.33009	-2.3212	-1.09161	-2.12352	-1.91109	-2.16829	-1.72342	-0.665512
NINJ2	-1.5329	-0.570919	0.985355	0.803987	0.784429	-0.696957	-0.119617	-0.288738	0.575283	0.436279	0.504844	0.611323	-0.121822	-1.11523	0.0465469	0.221407	-0.552713	-0.401904	-1.45046	-0.383193	-1.08851	-1.58606	-2.5741	-0.63543	-0.310246	-1.90395	-2.40431	-0.697668	-1.44669	-1.63451	-1.64712	-1.4092	-0.419781
KCNMA1	-1.41417	-1.16978	1.29137	0.332553	1.0028	-0.826097	-0.214963	-0.697357	0.392076	0.239141	0.365995	0.222322	-0.0120272	-0.170035	0.0932627	-0.000493486	-0.0555118	-0.0774094	-0.990037	-0.512837	-1.06949	-1.24741	-1.92373	-0.97947	-0.6648	-1.46536	-2.06796	-0.765038	-0.590704	-1.08121	-1.39448	-1.67191	-0.0900503
SIRPB1	-0.546993	-0.539654	1.08306	0.364931	0.288453	-0.551854	-0.433635	-0.416134	-0.0858427	-0.205375	-0.165807	-0.312576	0.135115	-0.93555	0.081026	-0.109566	0.334751	-0.0676954	-0.37981	0.500629	-2.10228	-2.11247	-2.61348	-1.15695	-0.550328	-1.70592	-3.11013	-0.353343	-0.39378	-1.60823	-1.75466	-1.57465	-0.185253
LOXL3	-1.15113	-0.667101	0.777258	0.3896	-0.0572596	-0.788467	-0.30523	-0.372393	0.146186	-0.0210576	0.0377196	0.0399385	-0.660922	-0.67738	-0.0720611	0.302758	0.244619	-0.118539	-0.782814	-0.077554	-1.52909	-2.04655	-2.21573	-0.518614	-0.349958	-1.15963	-2.41938	-0.918799	-1.34039	-1.44223	-1.25254	-1.26567	-1.32502
AIF1	-1.49549	-0.568921	-0.0468897	0.0237379	-0.11024	-1.06622	0.188376	0.162287	0.0652966	-0.181059	0.471781	0.435895	0.069276	-1.01155	0.392065	0.221692	0.453986	0.243084	-0.600689	0.268422	-2.05132	-2.08087	-2.34226	-0.25292	-0.14021	-1.0133	-2.30225	-1.02591	-1.5613	-1.66218	-1.63165	-1.43455	-1.07413
FNTB	-0.359257	-0.473068	0.0235676	-0.136242	-0.157707	-0.458527	-0.222916	-0.372642	-0.00155173	-0.25602	-0.0452736	-0.287367	0.202925	-0.912491	-0.191773	-0.36631	0.237735	-0.110445	-0.488457	-0.147741	-1.4075	-1.91969	-2.18676	-0.947676	-1.31171	-1.6791	-1.76678	-1.31527	-1.46232	-1.87527	-1.24705	-1.26392	-0.482243
KIAA0367	-0.682288	-0.224026	-0.257219	0.13732	-0.224727	-0.378453	0.0718313	0.0922751	-0.171294	-0.0316246	0.0460999	0.029361	0.13732	-0.913124	-0.0527184	-0.290831	0.72947	0.464428	-0.268142	0.514733	-1.08177	-1.50334	-1.68866	-0.64555	-0.708639	-2.16087	-1.90955	-0.9504	-1.6193	-1.21764	-1.29572	-1.22569	-1.05881
TMEM170B	-0.99693	-0.88876	-0.292042	0.290707	0.277521	-0.705773	0.256407	-0.374513	0.488165	0.0783366	0.0486547	-0.271569	-0.421384	-0.328498	0.421285	0.267716	-0.0898108	-0.205006	-0.92816	-0.427593	-0.556743	-0.995388	-2.03299	-0.716254	-0.169808	-2.34244	-1.76494	-0.753607	-1.52545	-1.5331	-1.27476	-2.00358	-0.576362
KCTD12	-1.34937	-1.08591	0.251725	0.252755	0.282286	-0.550463	-0.316805	-0.123528	-0.111178	-0.514575	-0.0664379	0.0939117	-0.520283	-0.0663171	0.235065	0.211735	-0.270425	-0.422576	-0.594822	-0.312606	-1.16466	-1.60873	-1.87542	-0.181773	-0.0780884	-2.1898	-1.54674	-0.452935	-1.53959	-0.924544	-0.704686	-0.845533	-1.60472
FYB	-1.15102	-1.26538	-0.654261	-0.308001	-0.11145	-0.679957	-1.10118	-0.797867	-0.2892	-0.0037313	0.419269	0.496769	-0.297759	-0.821827	0.055751	-0.15159	0.333504	0.0587737	-0.0464397	0.205918	-0.732658	-1.18647	-1.63353	0.193116	-0.40956	-2.04066	-1.36884	-0.642261	-1.37638	-0.950082	-0.812432	-0.707185	-0.882286
SIGLEC16	-1.74455	-0.285894	0.25567	0.532377	-0.125596	-0.704063	0.721005	0.591038	-0.435515	0.295253	-0.127431	0.138592	-0.920661	-1.00324	-0.0663836	-0.283178	0.435746	0.52681	-0.594731	-0.809926	-1.97273	-1.48213	-2.31882	-0.849627	-0.837898	-1.86969	-1.65537	-0.865524	-1.20671	-0.602624	-1.0728	-0.937013	-0.17688
SLAMF8	-0.406149	-0.600201	0.0180074	0.175007	0.578581	-0.32105	-0.111201	-0.0129295	-0.33219	-0.32566	0.0147266	-0.287251	0.181777	0.0203137	0.20818	-0.1544	0.555718	0.461371	0.623661	0.0295306	-1.42682	-1.95264	-1.89916	0.277735	-0.253371	-1.69611	-3.0421	-0.20407	-0.341161	-1.45268	-0.883569	-0.71425	0.786011
CD33	-0.611008	-0.143317	0.251483	0.627327	0.586481	-0.537305	-0.0906385	0.114194	-0.234881	-0.05288	0.0440163	0.236095	-0.0123546	-0.433878	-0.249678	-0.442265	0.781712	0.650884	-0.287869	-0.00208331	-1.07094	-1.15544	-1.21999	-0.0111823	-0.373525	-2.24967	-1.40762	-0.626781	-0.932639	-1.12943	-1.07437	-0.91934	1.07457
ITGAL	-2.52942	-1.62391	0.0404296	-0.376987	-0.456973	-1.10702	-0.177736	-0.470571	0.137687	0.404761	0.288819	0.216834	-0.307823	-0.0871202	-0.661812	-0.654997	1.12762	1.32012	-0.164309	1.1525	-1.60912	-1.30997	-1.13066	-0.0931633	-0.34672	-1.67465	-1.72922	-0.551511	-0.992314	-1.22134	-1.47493	-1.17275	-0.916793
C5	-1.80173	-1.28705	1.6066	1.21716	0.465692	-0.66857	-0.416776	-0.313045	-0.117263	0.397168	0.212905	0.0965992	-0.253367	-0.796413	-0.864707	-0.598439	0.23325	0.373732	-0.355178	2.5182	-1.30359	-1.68872	-1.99608	-1.40628	-1.28705	-1.92477	-1.21015	-0.517858	-1.30957	-0.413056	-0.973857	-1.55873	-0.51364
SLC7A8	0.904041	1.1119	0.616809	0.149559	0.32194	-0.337031	-0.835512	-0.80499	-0.341791	0.233741	0.00926117	0.421037	-0.398608	-0.632003	-0.580248	-0.243113	-1.20194	-0.823892	-1.25982	-0.0809925	-1.92993	-1.92376	-0.367038	-1.73017	-1.53347	-1.08361	-2.5932	-1.86924	-2.78325	-2.53348	-3.12102	-2.93358	-1.47178
HS.19339	0.578282	1.41878	1.80942	0.836514	1.43724	-0.650981	-0.671982	-0.833907	0.342521	0.401292	0.578852	0.589092	0.349897	-1.5737	-0.255539	-0.228973	-1.06658	-1.0419	-1.65519	-1.434	-1.39589	-1.74979	-2.56427	-1.65519	-1.11571	-0.623734	-2.95356	-1.94176	-2.65562	-2.91099	-3.0875	-2.70939	0.103504
HS.576106	-0.241978	-0.262884	0.217789	0.131906	0.119635	-1.08202	-0.814722	-0.6678	0.208692	-0.210219	-1.07098	-1.2365	-1.19401	-1.20326	-0.537405	-0.423205	0.0263185	0.219327	-0.790407	-1.01332	-2.77383	-3.18893	-3.52142	-2.05315	-1.53252	0.0296154	-3.25725	-1.37801	-1.22524	-1.9876	-2.06234	-2.45912	-0.538201
FRMD4A	1.54789	1.26916	0.0636962	-0.0233724	0.728208	-0.814504	-0.0452558	0.0672532	0.27035	-0.31879	0.242938	0.16061	-0.289945	-0.442554	0.0985947	0.000302934	-0.673175	-0.887783	-1.03094	-0.544161	-1.96086	-2.57865	-2.14551	-1.89595	-1.21863	-0.546254	-3.02132	-1.769	-2.12937	-2.13821	-1.78002	-2.08732	-0.139496
CARD9	1.29222	1.5192	-0.525897	-0.0948263	-0.492937	-0.230062	1.12658	0.932968	0.564339	-0.295284	-0.201681	-0.448867	-0.247584	-0.141487	0.374088	0.290247	0.312874	-0.0210254	-0.631714	-0.24553	-2.03253	-2.93887	-2.55263	-0.957874	-1.04575	0.366275	-2.51955	-1.39559	-1.42306	-2.09891	-1.78682	-2.07642	-1.93803
ANLN	-1.92602	-1.76049	-0.8262	-0.392533	0.870298	-1.11344	0.193368	0.157173	-0.351877	-0.834959	-1.19968	-2.11314	-1.77896	-0.339325	0.205543	0.267572	-2.03291	-2.45627	-1.98	-2.36606	-1.36759	-1.92988	-1.68737	-1.36384	-1.42924	-1.7927	-2.16439	-1.70263	-1.84238	-1.65878	-1.72556	-1.57577	-1.20587
CEP55	-1.55874	-1.32899	-0.618185	-0.450439	0.442673	-1.19575	0.223064	0.456691	-0.36682	-0.55963	-1.34012	-1.4644	-1.7902	-0.0943949	0.370388	0.0819667	-1.17097	-1.81587	-1.55801	-2.11057	-1.33686	-2.16833	-1.70648	-1.39529	-1.34063	-1.29325	-1.64988	-1.41683	-1.22058	-1.57998	-1.56468	-1.30871	-1.41391
RRM2	-1.72653	-1.20037	-1.83336	-1.01318	-0.40588	-1.01189	0.0103072	0.249712	-0.580711	-0.605174	-1.54585	-1.31349	-2.36596	0.290129	-0.0786764	0.134707	-1.59645	-1.35649	-1.63433	-1.62229	-2.2091	-1.19781	-2.11032	-1.56225	-1.54477	-1.39565	-1.99736	-0.852566	-1.38675	-0.924695	-1.52406	-1.62158	-1.39384
TYMS	-1.86396	-1.17702	-1.48582	-0.978347	-0.0681702	-1.09457	0.386414	0.555198	-0.288992	-0.645918	-1.41277	-1.66452	-2.12905	0.129283	0.458151	0.209241	-1.20475	-1.28661	-1.84574	-1.2837	-1.90603	-1.34618	-1.68399	-1.42528	-1.15297	-1.15983	-1.43875	-0.989174	-1.35308	-1.4834	-1.15562	-1.13549	-1.48909
APOBEC3B	-2.38501	-1.33882	-0.732841	-0.34272	0.203978	-1.14314	-0.395435	-0.0332831	-1.00688	-0.668088	-1.34761	-0.931893	-1.21598	-0.25939	0.358104	0.17904	-1.03172	-1.77318	-1.45332	-0.926797	-1.96886	-1.64125	-1.61042	-1.45096	-0.8813	-1.20923	-1.21473	-0.588144	-1.08288	-1.81391	-1.68165	-0.951337	-0.516592
KIF20A	-1.41803	-0.91587	-0.529839	-0.421378	0.771607	-1.13816	0.0368479	-0.390444	-0.0514051	-0.241187	-1.57187	-0.596737	-2.15525	0.0133694	0.22944	0.522879	-0.976654	-1.35998	-1.56392	-0.689967	-1.33667	-1.63095	-2.04229	-0.881816	-0.798143	-1.2493	-1.41052	-0.693511	-1.17044	-1.07947	-1.56756	-1.49127	-1.13841
CDC20	-1.49069	-0.7916	-0.14618	-0.120084	1.1396	-1.3088	0.529251	0.260929	0.267104	-0.0334662	-0.910323	-0.988198	-1.18778	-0.147033	0.399379	0.668564	-0.822363	-1.30599	-1.83558	-1.14033	-1.6197	-2.20451	-2.50668	-0.963861	-0.867189	-0.799074	-2.09	-0.758387	-0.715953	-1.49629	-1.03863	-1.29011	-1.33065
FAM64A	-1.70091	-0.916881	-0.783514	-0.56979	-0.0856375	-0.92788	-0.178851	-0.316794	-0.687623	0.0967071	-1.84699	-0.560685	-1.47748	-0.393643	-0.294395	-0.286846	-1.42535	-0.322767	-1.48167	-1.27524	-1.38524	-1.30839	-1.77264	-0.947103	-0.418398	-2.10769	-1.2506	-1.23666	-1.90978	-0.890016	-1.42158	-1.72773	-1.25513
CDC45L	-1.97924	-0.117111	-1.81213	-1.56078	-0.508658	0.653133	1.27384	1.171	-0.233337	0.291556	-1.31548	-0.323937	-2.214	1.15989	0.719832	0.0629644	-0.837715	-0.567387	-1.65813	-1.30398	-1.65922	-1.03721	-1.70632	-1.43997	-0.0329716	-0.895883	-1.43534	-0.237	-0.900002	-0.507271	-1.33584	-1.19224	-1.74952
E2F2	-2.14173	-0.392817	-1.06496	-0.896815	0.0628263	-0.14486	0.98213	0.57777	0.00512687	0.430125	-0.887783	-0.367186	-1.23499	0.3036	0.80883	0.669535	-0.872356	-0.387187	-1.84853	-0.508483	-1.5107	-1.16672	-1.77849	-0.703894	-0.180271	-1.44356	-1.45101	-0.597103	-1.12544	-1.35576	-1.64925	-1.38178	-1.4085
FLRT2	-1.21357	-0.894622	-1.18634	1.02576	-1.77001	-0.460016	0.369584	0.387263	-0.300017	-0.545843	-0.89404	-1.15112	0.0289227	-0.272388	0.110871	1.25341	-1.67529	-0.942565	-0.673483	-2.3543	0.628204	-0.377062	-0.77342	-0.458065	0.948713	-2.08436	-1.98206	-0.976069	-0.897191	-1.66128	-2.01777	-1.23268	-1.26838
PDE3B	0.81428	-0.808645	-0.763516	0.00214802	-0.159394	-0.232323	0.222557	0.254086	-0.118437	-0.747064	-1.77751	-2.0736	-1.75881	-0.0290036	-0.351141	-0.580726	-0.86675	-1.35509	-0.153512	-2.3018	-0.621664	-1.25841	-0.790659	-1.29574	-0.0645282	-2.03838	-1.53404	-0.666237	-1.16262	-1.01891	-1.13568	-1.21896	0.019403
LOC389049	0.063848	0.196657	0.0952493	-0.646094	-0.439338	0.553125	0.245398	0.452817	-0.449954	-0.124234	-1.15824	-2.35154	-0.991527	0.419226	-1.02628	-0.476245	-1.48357	-0.545866	-0.147613	-1.14608	-1.26133	-0.680653	-0.491797	-1.28913	-0.768998	-1.12375	-1.1324	-0.953637	-1.80706	-0.851123	-1.75813	-1.40355	-0.75356
BCAT1	-0.391804	-0.618896	0.206418	0.052235	-0.0197187	0.481082	-0.565746	-0.248329	-0.381831	-0.180657	-0.597653	-0.517061	-0.343009	0.536451	-0.0414201	-0.415855	-1.09861	-1.0565	-0.137819	-2.55668	-0.41776	-0.447957	-0.13701	-1.647	-0.108043	-3.7005	-2.09015	-1.08058	-2.0562	-1.94257	-2.05333	-1.73423	0.0365244
TMED10	-0.329763	-0.391492	-0.236247	-0.0787693	0.213826	-0.0170039	-0.640627	-0.135325	-0.26497	-0.0544912	-0.767673	-0.705058	-1.652	-0.0386567	-0.456861	-0.323177	-0.855238	-0.369095	-0.483593	-1.50273	-0.899919	-0.699879	-1.17225	-1.09783	-0.191739	-2.007	-1.80135	-1.00501	-1.94472	-1.2595	-2.02142	-1.4871	0.187552
CDA	-1.29431	-0.386851	-0.167385	-0.218926	-0.407765	-0.176906	-0.495821	-0.259123	-0.315948	0.371971	-1.29489	-0.81944	-0.624161	0.615661	0.241682	0.149689	-0.727229	-0.264512	-0.834303	-1.13464	-0.555534	-0.341464	-1.00991	-0.0420275	0.846706	-3.07871	-1.59892	-0.496627	-2.51175	-1.55164	-1.58224	-0.701306	0.138212
PTPRM	-0.553371	-0.768585	-0.0984484	-0.119256	-0.579467	-0.288616	0.195058	-0.172826	0.700999	0.0274513	-0.101152	-0.43694	-0.500091	-0.477277	-0.073413	0.928109	-0.6099	-0.842791	-0.303497	-1.31778	-0.444105	-0.612099	-0.655151	-1.16284	0.45307	-2.25	-1.51246	-0.472393	-1.31887	-1.42029	-1.4712	-1.30322	-1.35602
SNCA	-0.696875	-0.55972	-0.207414	-0.150118	0.48725	0.0674184	0.178785	0.356583	0.28961	-0.270314	-0.158555	-0.327249	0.182858	-0.0564672	0.624784	0.453439	-0.581665	-0.682085	0.538896	-1.05508	-0.900387	-0.987866	-0.241335	-0.430983	-0.321322	-2.10912	-1.63893	-0.711511	-1.28044	-1.52495	-1.51414	-1.23825	0.15339
LOC100008588	-0.884985	-1.39848	-0.164234	0.00762609	0.183251	-2.88735	-0.652393	-0.578758	-0.139349	-1.45775	-0.440863	-0.830096	-0.859808	0.118466	-0.0484793	-0.236945	-0.776419	-1.86441	-1.49825	-1.77156	0.431323	-0.255801	-1.61017	-1.16962	-0.00413057	-0.977162	-1.2949	-0.612865	-1.03224	-0.434627	-0.796117	-0.400031	-0.350265
KMO	0.572599	0.283981	-0.0611888	0.199449	0.468938	-0.113066	0.32794	0.283708	-0.478851	-0.335987	-1.22231	-1.25211	-0.588311	0.909819	0.540097	0.366096	-1.02808	-0.918636	-0.361706	-1.81903	-0.111882	-0.778088	-2.10464	0.212134	0.712384	-1.38559	-1.40565	-0.352054	-1.41463	-1.33206	-1.25053	-0.802862	-0.19039
ITPR2	-0.584187	-0.92782	-0.870008	0.195083	0.0376352	-1.37175	-0.280018	0.29806	-0.363165	-0.869681	-0.081075	-0.324668	-0.638766	-0.161907	1.27881	0.870716	-0.83303	-1.34364	-0.487138	-2.04265	-0.174216	-0.823506	-1.30478	0.426479	0.321339	-0.600553	-1.07321	-0.341438	-0.443819	-0.915185	-0.612238	-0.175721	-0.00817144
HS.126245	-0.506031	-0.986313	-0.314374	-0.218912	-0.288436	-0.424409	0.465233	-0.000343402	0.514966	-0.493026	-0.107761	-0.793482	-0.123519	-0.516933	0.609594	1.26679	-0.302349	-0.960699	-0.312454	-2.42892	0.179575	-0.679941	-1.20081	0.0971253	0.546334	-1.47978	-1.02823	-0.42884	-0.519919	-0.834169	-0.468807	-0.137361	0.053584
CADM1	-1.932	-2.54139	-0.616771	-0.838138	-0.328699	-0.670787	0.069441	-0.807596	1.40386	-0.536212	0.454608	0.149715	0.11422	-1.03223	0.677883	1.30391	-0.663506	-0.986588	-0.435893	-1.10513	-0.631113	-1.41652	-1.21629	-0.424556	-0.475914	-1.81664	-1.36012	-1.06697	-0.895577	-1.67614	-1.87732	-1.71925	-0.70391
ALOX5	-2.43563	-1.71851	0.347484	1.02787	-0.0511749	-1.12633	1.76391	0.938557	1.33328	0.139574	0.962245	1.0893	0.0830159	-0.390451	-0.0399554	0.8658	0.186006	-0.0154223	-0.587223	-0.20666	-0.0180086	-0.260392	-1.19463	0.160843	0.505352	-2.3654	-1.45845	-0.565836	-1.43189	-1.69638	-1.37927	-0.577681	-1.89441
CYBB	-1.30049	-1.54374	-1.47818	-0.117991	-0.25578	-1.00629	1.17803	0.76612	0.589169	-0.285671	-0.381169	-0.470009	-2.22308	0.610379	0.930412	0.183645	0.916079	-0.059531	0.0579978	-1.85888	-0.445311	-0.68577	-1.70078	-0.125269	0.62144	-3.12895	-2.07539	0.216337	-0.11606	-1.10944	-0.72994	-0.742509	-0.59875
GAS6	0.216163	1.06725	-0.0366413	0.438676	-1.55554	-2.04581	-1.09783	-0.453476	-1.25676	0.0106223	0.954851	0.961668	-0.134278	-2.35111	-2.03594	-2.38221	0.276497	0.236413	-1.46841	-0.0953548	-1.3407	-1.27442	-1.57507	-1.48996	-2.1004	-0.0250581	-0.757845	-1.88505	-0.781281	-1.43116	-1.10771	-1.05078	-2.9908
C5ORF13	-1.82207	-1.53891	-0.0793439	-0.716984	-1.0729	-1.56208	-0.566846	0.142113	0.100453	0.111325	0.0994164	0.198067	-0.698764	-2.04584	-0.872681	-1.21154	-0.13478	-0.232184	-0.858099	1.19122	-2.56006	-2.9354	-3.18095	-0.767312	-1.6087	-1.45231	-1.58822	-1.76654	-0.871905	-1.15165	-0.735468	-0.900971	-1.58791
MNDA	-0.788796	-0.911012	-1.19055	-0.465928	-1.97987	-1.26058	-0.0117698	0.505637	-0.379376	-0.663027	0.457773	0.117921	-0.13691	-1.33078	-0.578545	-1.16093	-0.0862393	-0.533835	-0.500816	0.608431	-2.18002	-2.18904	-2.15392	0.381848	-1.64079	-1.27133	-0.615497	-1.21951	-1.46188	-0.800159	-0.498635	-0.552836	-3.01564
P2RY13	-1.23317	0.239471	-0.127343	0.541049	-0.835901	-1.52095	-0.0971114	-0.0688026	-0.794167	0.298752	-0.255377	0.0492404	-0.28257	0.48981	-0.560232	-1.88525	0.000721167	0.310898	-1.61384	0.0904199	-1.72027	-2.09515	-2.95759	1.19775	0.155076	-1.9068	-2.90776	-0.76287	-1.96413	-1.95664	-1.25894	-0.935559	-2.81912
FCGR2B	0.170412	-0.226738	0.19531	1.9005	-0.531237	-1.32576	0.240058	0.674741	-0.643536	0.0457086	1.24692	1.17567	0.402591	-1.34749	-0.592717	-0.712459	-0.863961	-0.904767	-1.5461	0.179664	-2.01442	-2.02761	-1.65968	0.0618177	0.242145	-0.328616	-2.33738	-1.46141	-2.90996	-1.83083	-1.80842	-1.10846	-2.53389
HTRA4	-0.838765	-2.4715	-0.449793	-1.25039	-1.69053	0.785718	-0.988945	-1.11192	0.45877	-0.0956184	0.603131	0.706279	1.00177	0.285509	-1.41753	-1.52305	0.547795	0.426844	0.988536	-0.285156	-0.450627	-0.711086	-0.0459392	-0.674043	-0.906102	-2.40338	-1.17314	-0.909187	-1.38223	-1.83649	-1.9055	-2.11287	-2.53217
SLC2A5	-0.440377	-0.347615	-0.0698622	-0.749366	-0.40527	0.799568	-0.122319	0.0951953	0.132643	0.129177	0.193709	0.493883	0.904642	-0.340402	-0.30888	-0.484499	-0.265636	-0.329745	0.225152	-0.0169747	-1.86698	-1.29392	-0.764881	1.05663	-1.04858	-2.38725	-0.463372	-1.70571	-1.99585	-1.51486	-0.67888	-0.287334	-3.20383
HS.578401	0.643302	0.0201999	-1.07741	-1.27074	-1.82505	0.401652	0.0295448	0.0547235	-0.0269898	-0.49804	-2.10058	-2.3668	-0.6482	-0.0691401	-1.90199	-1.87221	-1.39974	-1.53588	0.53038	-1.35978	-1.27303	-0.76622	0.654481	-3.79159	-2.99015	-3.21103	-1.04407	-2.73199	-2.46674	-2.64138	-2.83203	-3.11139	-2.51968
EMP1	-0.473579	-0.992259	-0.695419	-0.70606	-0.72802	0.365435	-0.394959	0.215567	-1.02018	-0.70287	-1.10296	-1.4866	-0.17365	-0.847749	-1.5392	-2.28348	-1.34256	-1.42898	0.328699	-0.46948	-2.36367	-1.96134	0.482291	-2.57411	-2.76235	-3.41088	-1.08572	-2.53864	-2.39984	-1.65643	-1.62207	-1.81034	-1.8285
MYBPH	-0.760353	-1.66318	-1.5475	-1.43581	-1.58292	1.688	-0.298039	-0.00146363	-0.564139	0.270959	-1.25589	-0.822613	1.1148	0.563275	-0.829888	-1.33318	-0.701487	-0.311839	0.33442	-1.61708	-2.18605	-2.54009	-1.33471	-1.62279	-1.99672	-2.05004	-3.23159	-2.01551	-2.44163	-2.35717	-2.41275	-2.51088	-2.13788
AGPAT9	-0.124446	-0.279517	-2.39216	-2.4382	-2.79735	0.368757	-0.178117	0.349818	-0.670084	-0.596798	-2.03175	-1.67702	-0.863832	0.0458483	-1.08591	-1.41596	-0.815984	-0.414032	0.136966	-1.78279	-1.22519	-0.85953	0.186348	-2.88926	-0.852514	-3.12391	-2.10183	-1.38196	-1.64374	-1.93674	-2.10006	-2.39767	-2.51449
GPR68	-0.0557952	-0.529564	-2.88538	-0.98752	-2.25676	0.276747	0.641269	0.933626	-0.324764	-0.159294	-1.21511	-1.47651	-0.865104	0.681404	-0.752838	-0.317668	0.314917	0.451245	0.997596	-1.04844	-1.95167	-2.28327	0.0116674	-1.5656	-0.689511	-2.68274	-3.14907	-1.50631	-1.59913	-2.61033	-2.71023	-2.37524	-2.55574
SLC28A3	0.0568332	-0.0485808	-1.0552	-1.31285	-1.56115	1.30618	0.807569	0.896822	-0.793617	-0.145545	-1.14524	-0.430725	0.1141	0.901263	-0.998313	-1.0986	-1.15182	-0.571851	0.592646	-2.14293	-2.1544	-1.78796	0.794786	-2.06689	-0.898396	-2.8721	-2.10951	-1.64725	-2.63756	-2.44047	-2.49203	-2.92277	-2.10353
SERPINI1	-0.882066	-1.30897	-2.27755	-1.90709	-2.66356	0.10052	-0.80093	0.383862	-1.77583	-0.25328	-0.93745	-1.20653	-0.408501	-1.07064	-1.28304	-1.91844	0.317825	0.248073	0.715164	-1.41497	-0.956073	-1.04164	-0.619047	-2.0782	-1.93605	-2.02357	-1.21846	-2.01828	-1.82429	-1.56065	-1.32163	-1.49311	-1.99025
ACAT2	0.559874	-0.00685173	-1.70821	-1.4424	-2.08236	0.613249	0.0198442	0.501047	-0.836197	-0.743376	-1.21658	-1.33348	-0.50888	0.0501464	-0.921655	-1.39357	-0.0598242	-0.126963	1.03447	-1.29958	-1.43805	-0.890091	0.296827	-2.07114	-2.10642	-1.74015	-0.750152	-1.84781	-1.66732	-1.98201	-2.0094	-1.89818	-2.0354
HSD3B7	0.0600059	0.155231	-1.3103	-1.49508	-1.97595	1.11293	-0.050111	0.261868	-0.418845	0.17548	-0.501083	0.00481057	0.421705	-0.192523	-1.34737	-1.25013	0.128254	0.719183	0.548427	-0.179016	-1.582	-0.396485	-0.0038123	-1.90778	-1.49104	-1.14588	-0.685399	-1.42569	-1.1143	-1.06367	-1.59684	-1.52891	-2.02107
COL8A2	0.0267859	-0.877892	-1.5762	-1.07273	-2.27678	1.4081	0.325847	0.364236	0.714461	-0.431908	-1.79415	-1.52116	0.0177224	0.730549	-1.35087	-1.50655	-0.588624	-0.241932	1.43282	-0.214751	-0.759234	0.0309293	1.59938	-1.74423	-1.85679	-2.20803	0.134155	-1.38121	-2.11713	-1.63403	-1.60434	-1.81724	-2.30947
GAL	1.86707	0.283922	-1.56882	-1.44104	-1.47364	1.71555	-0.200067	-0.00760715	-0.0148246	-0.678885	-1.38412	-1.4344	0.306099	-0.132648	-0.594539	-0.2166	-1.01416	-1.60765	0.70193	-1.30284	-1.44658	-0.516762	0.782652	-2.09002	-1.26148	-1.53991	-1.30922	-1.61384	-2.23678	-2.3548	-2.00541	-1.8233	-1.81569
GREM1	1.53021	1.02188	-1.62509	-1.98541	-1.99135	0.465149	-0.227935	0.32179	-0.683029	-0.843865	-0.13808	-0.766848	0.545346	0.258857	-0.667332	-0.789858	-1.54035	-2.11924	-0.262966	-2.16973	-0.692369	-1.1654	3.1826	-1.21401	-0.847009	-1.41014	-1.32749	-1.70743	-1.78084	-2.13132	-1.64813	-1.29619	-2.09897
LOC399942	0.101475	-0.539763	-2.50881	-1.16971	-1.61671	0.136664	-0.56303	0.666066	-1.44846	-1.35901	-0.780842	-1.07826	-1.89915	-0.417051	-0.648046	-1.05248	-0.38592	-0.297254	0.246019	-1.90983	-2.5587	-3.0781	-0.48006	-1.7624	-2.41365	-0.289053	-1.2383	-2.20311	-1.9732	-1.52101	-1.45782	-1.23558	-2.4957
BCAR3	0.765628	0.135509	-2.10426	-1.93586	-1.41855	-0.869288	-1.30159	-1.2045	-0.952953	-0.498519	-0.764856	-1.04524	-1.00648	-0.402823	-1.79118	-1.91256	-0.550951	-0.888838	0.283495	-2.62528	-1.19484	-0.971292	0.210688	-1.19968	-1.67971	-1.02485	-1.28579	-1.21143	-0.896692	-1.49791	-1.46707	-1.36675	-2.54278
B3GNT2	-0.205637	-1.41659	-1.22961	-0.672005	-1.71687	-0.442169	-1.15323	-0.42342	-0.894767	-0.720068	-0.69615	-1.1145	-1.59196	-0.99691	-1.77199	-2.07081	-0.851961	-1.25266	0.192371	-0.957364	-1.39957	-1.60637	0.137543	-1.60956	-2.10526	-1.00156	-0.641284	-1.72017	-1.01697	-1.07963	-0.990928	-1.13269	-1.4151
PHTF2	-0.413501	-1.468	-1.04075	0.490467	-0.890062	-0.793927	-0.727341	-0.114776	-1.0175	-0.984799	-0.318812	-1.02637	-1.44793	-1.12234	-0.565443	-1.74196	-0.420057	-1.52545	-0.200805	-1.63476	-0.705001	-2.05751	-0.416833	-1.15941	-1.19178	-1.2738	-1.68898	-1.68461	-1.05242	-1.51881	-1.38745	-1.46762	-0.800714
FKSG30	-0.416219	0.421802	-2.34937	-1.54263	-1.74483	-0.536951	-0.670601	0.153779	-1.21985	-0.401059	-1.07092	-0.43389	-2.20036	0.394821	-0.48191	-0.78841	-0.647461	0.158996	-0.748571	-1.2625	-2.02925	-1.47983	-2.2592	-0.88433	-0.944849	-0.53844	-1.22798	-0.73315	-1.54174	-0.689699	-1.31246	-0.980198	-1.52693
LOC402221	-0.284852	0.244668	-2.33961	-1.54142	-1.43277	-0.732512	-0.261234	0.44331	-1.10609	-0.502532	-0.756757	-0.541992	-1.89024	0.293865	-0.180862	-0.548936	-0.257538	-0.0502395	-0.703882	-1.37804	-1.64999	-1.38606	-2.02475	-0.71846	-1.23936	-0.346901	-1.18375	-1.03908	-1.2523	-1.03733	-0.983595	-0.86982	-1.52687
LOC644936	-0.326876	0.550566	-2.06395	-1.29913	-1.19491	-0.095842	-0.399209	0.377235	-1.12579	0.0861316	-0.726883	-0.203779	-0.978358	0.361746	-0.336557	-0.341903	-0.484263	0.290165	-0.764736	-0.612549	-1.8578	-1.16846	-2.28718	-1.18858	-0.476083	-0.567006	-0.789806	-0.870638	-1.35008	-0.417814	-0.990544	-1.04767	-1.38844
LHX2	-0.118671	-0.328763	-1.84209	-1.85651	-1.33257	-0.243974	-0.666998	-0.0790939	-1.42394	-0.755566	-0.279002	-0.0185755	0.0522489	0.276449	-0.305018	-0.556092	-0.616176	-0.535769	-0.153857	-0.657514	-2.07122	-2.1141	-1.70689	-0.00344928	-0.159011	1.01116	-1.29277	-0.705747	-0.946572	-0.787122	-1.39843	-1.22988	-2.09593
MYOF	0.454576	-0.194191	-2.07506	-1.09265	-1.78198	-0.0915498	-0.102391	0.476641	-0.6274	-0.820489	-0.955961	-1.0805	-0.28173	0.390371	-0.342949	-0.771941	0.56884	0.355467	1.21732	-1.45389	-1.58038	-1.47381	-0.244311	-0.20538	-1.56664	-1.99387	-1.13392	-1.26036	-1.09148	-1.59101	-1.24918	-1.24083	-2.17288
FER1L3	0.482714	0.0154119	-1.93747	-1.14871	-1.8779	0.38949	-0.0374095	0.422373	-0.68548	-0.433409	-0.858102	-0.645724	-0.17862	0.89089	-0.294089	-0.888611	0.651123	0.686093	1.25292	-1.13968	-1.3348	-0.801297	-0.16444	-0.18522	-1.06208	-1.92485	-1.06266	-0.870936	-0.991846	-1.27205	-1.20313	-1.24559	-2.2968
SQLE	-0.236051	0.0214513	-2.48555	-1.72438	-1.94756	0.135719	0.194856	0.518787	-0.9159	-0.355996	-0.745471	-0.693651	-0.729495	0.892904	-0.261454	-1.01826	-0.575409	-0.615254	-0.156484	-1.0491	-1.90752	-1.41267	-0.458606	-0.898105	-0.881367	-0.67186	-1.30314	-0.83068	-0.924125	-0.692455	-0.731144	-0.919378	-0.845018
INSIG1	0.33932	-0.0184454	-2.37032	-1.61263	-1.65902	0.355231	0.423385	0.780218	-0.788223	-0.662067	-0.940722	-1.12756	-0.373727	0.531109	-0.093271	-0.521509	0.332702	0.236829	0.79093	-0.408617	-1.66752	-1.82597	0.0699358	-0.502137	-0.792182	-0.589754	-1.02916	-0.725701	-0.295312	-0.751786	-0.381714	-0.795717	-1.82726
CYP51A1	0.0254824	0.343919	-1.63614	-1.20314	-1.63823	0.314697	0.39811	0.337608	-0.47877	-0.108318	-0.33211	-0.364078	-0.0870727	0.507039	-0.275881	-0.826453	0.015055	0.115619	0.0911379	-0.149567	-1.18121	-1.04829	-0.158858	-0.573368	-1.60766	-0.922371	-0.977929	-0.469687	-0.950051	-0.728003	-0.689041	-0.801611	-2.10074
ASAP2	-0.167193	-0.207609	-2.00767	-0.965046	-0.275428	0.288028	-0.224992	0.37729	-1.28638	-0.249553	0.216188	0.210688	-0.0961488	0.346407	0.330455	-0.490183	-0.04903	0.000807683	0.81755	-1.91939	-1.46906	-0.934775	-0.106801	-0.805868	-0.61185	-0.0408709	-1.17785	-1.04141	-0.367335	-1.1057	-1.20388	-1.44137	0.367047
PLAU	-0.635026	0.482477	-2.17852	-1.05461	-2.0852	0.627336	0.388708	0.741713	-0.294916	0.123097	-1.20268	-0.303746	-0.214066	0.393998	0.234244	0.623801	-0.908044	-0.0602032	-0.452983	-0.723358	-0.1252	0.791089	0.451245	-0.848975	0.356347	1.03576	-0.422731	-0.0799842	-1.03803	-0.821995	-1.25181	-0.848975	-3.05485
SCD	0.813287	0.25124	-1.75141	-1.4895	-1.62562	0.586664	0.813287	0.806068	0.0462116	-0.432081	-0.29473	-0.36773	0.261639	0.559766	0.0578592	-0.16432	0.121692	-0.029351	0.760647	-0.665191	0.25405	0.304604	0.644004	-0.695769	-1.06568	-0.63922	0.403944	-0.936729	-0.922601	-0.96557	-0.75402	-0.750579	-3.27593
NEK6	1.14897	0.858657	-1.26677	-1.10161	-1.68007	0.321616	1.34323	1.19392	0.300335	-0.194526	-0.606017	-0.706027	0.546225	0.763522	-0.522316	-0.28054	-0.369056	-0.425581	0.241743	-1.04396	-0.430099	-0.440119	0.408592	-0.0716001	-0.93275	0.275901	0.164941	-1.12152	-0.974688	-1.23541	-0.526413	-0.16373	-2.2055
KLF4	0.551649	0.00141315	0.435351	1.44883	0.351854	-0.946777	0.566494	0.609074	-0.590797	-0.840802	-0.317242	-0.817585	-0.265331	-1.47513	-0.491484	-1.40454	0.684361	-0.128926	0.495153	-0.25483	-1.52475	-1.6581	-0.188463	-1.58343	-2.34287	-1.46396	-1.45168	-2.28268	-0.917897	-1.76516	-1.72635	-1.86318	1.98436
PRAM1	-1.53086	-0.570458	0.550448	-0.240883	-0.846882	-0.129496	0.840048	-0.110417	1.30696	0.579422	0.0525411	0.122156	0.316968	0.228825	-0.32355	0.7197	0.259941	0.419507	-0.0966485	0.355828	-2.19416	-2.29798	-1.72035	-0.00904514	-0.425776	-2.7971	-3.27553	-1.20548	-2.81357	-2.61007	-2.58429	-1.84699	-1.27534
GPX3	0.354576	0.351493	1.12338	0.745977	1.72604	0.555011	1.91263	0.621084	1.58138	0.753605	1.11793	1.22013	1.37802	-0.174058	0.847332	1.93699	0.158699	0.331785	0.186881	0.406003	-1.19358	-1.13234	-0.664263	-1.32541	-0.539633	-2.73851	-1.87289	-1.53672	-2.29235	-2.5212	-2.53643	-2.30463	-0.314288
C6ORF192	-3.42262	-3.80996	1.3844	0.435479	0.612522	-1.55641	-3.19624	-3.04826	-0.460451	0.426941	0.943494	0.631766	-0.0667069	-3.51261	-1.7905	-1.95436	-1.0019	-1.40043	-2.30026	0.545632	-0.363414	-0.768093	-0.728684	-1.21993	-1.87019	-3.03797	-0.298735	-1.81371	-2.20103	-1.26672	-1.37934	-1.34292	-1.47015
FBLN5	-2.37124	-2.24155	2.5749	1.79651	2.17142	-1.7142	-1.78247	-1.87503	0.595208	0.44332	1.16227	0.906467	-0.738043	-2.69623	-1.27858	-0.266939	-1.8615	-1.9067	-2.97976	-1.52026	-0.996896	-1.70737	-2.34611	-1.67038	-2.32057	-1.27176	-2.40404	-1.94296	-2.95941	-2.55636	-2.99217	-2.51088	0.658637
MTSS1	-1.24085	-1.835	0.958509	0.513097	1.01139	-1.88755	-2.21345	-1.79469	-0.768926	-0.242606	1.4605	1.04019	0.239826	-2.12353	-1.35302	-1.61078	-0.417614	-1.44252	-1.52424	-1.20106	-1.42996	-1.82421	-0.641746	-1.92383	-2.46828	-2.16307	-1.853	-2.51456	-1.46226	-2.58133	-2.08345	-2.25314	0.999589
PIK3IP1	-2.04907	-1.76693	1.92202	1.48074	1.71543	-1.07504	-2.23352	-2.35388	0.198243	0.413009	0.427563	0.525848	-0.1105	-2.49096	-1.24894	-0.657673	-0.430145	-0.524656	-1.23138	-0.180409	-0.578297	-0.516726	-0.316932	-1.41151	-0.766966	-2.0987	-1.31122	-2.03978	-2.03574	-2.05974	-2.23392	-1.89442	0.67891
VSIG4	-2.10523	-1.25272	2.31948	2.02082	2.23024	-1.19743	-0.772158	-0.581551	-0.151759	-0.14982	0.759684	1.10117	0.146225	-0.91638	-0.185284	0.250695	-1.19146	-0.973752	-2.15905	-0.742516	-2.5132	-2.09543	-2.74695	-0.695001	-0.644797	-2.98321	-2.57154	-1.93922	-3.5835	-2.63312	-2.85519	-2.50618	0.734968
CD163	-2.56314	-0.74083	1.2843	1.32809	1.38469	-1.7094	-1.25508	-0.83301	-1.07159	0.0325664	1.02036	1.31058	0.554029	-2.5599	-0.35115	-0.475389	-1.02644	-1.14233	-2.72383	0.0417196	-0.821491	-1.6321	-2.27288	1.00613	-0.311981	-1.51472	-1.9778	-1.5021	-3.75523	-2.17158	-1.51846	-0.90457	1.07359
IGSF21	-0.901594	-1.74226	0.76421	0.99374	1.9312	-1.57378	-0.0886198	0.247429	-0.0327576	-0.259996	0.874734	0.811192	0.0179219	-2.30537	0.0677488	0.953951	-0.536612	-0.94916	-1.94484	-1.33209	-2.46146	-0.883151	-0.850353	-0.422594	-0.573774	-1.71056	-1.28217	-2.1054	-1.17537	-1.61297	-1.42871	-1.05442	-0.0620561
ATP8B4	-2.24462	-0.665793	-0.110819	0.130074	-0.29585	-1.11454	-0.46382	-0.192911	-0.697825	0.126444	0.519039	0.379399	-0.448631	-1.32724	-0.125021	-0.829924	-0.5203	-0.746495	-2.20658	-0.43367	-0.19651	-0.743608	-0.616134	-0.734962	-0.0280794	-3.18311	-1.17425	-0.789327	-1.79994	-1.38377	-1.2843	-1.44379	-0.53432
CD14	-3.84687	-1.42614	-0.879951	-0.799112	-0.335541	-1.3455	-1.4019	-0.581201	-0.524131	0.112994	0.884481	0.822094	0.536003	-0.7424	0.383298	0.248984	-0.601669	-0.71733	-1.42078	-0.224781	0.17063	-0.241139	-1.76798	0.665393	0.581264	-3.1558	-1.89492	-0.1499	-1.05792	-1.04962	-0.944979	-0.393461	-1.22493
ZNF467	-3.68233	-1.41273	0.754571	0.425051	0.39379	-2.40112	-1.27888	-1.20719	0.0207404	0.369271	0.620924	0.806802	-0.214172	-2.4075	0.205505	0.543714	-0.623872	-0.512695	-2.73148	0.0598121	-1.03131	-0.97305	-2.29739	-0.166946	0.38863	-1.69902	-1.96382	-0.383855	-0.895908	-1.17306	-1.29531	-1.37692	0.386645
C3AR1	-3.32954	-1.98119	0.640815	0.598403	0.456207	-2.00588	-0.926418	-0.547042	-0.29131	-0.546616	0.622752	0.263852	0.0605455	-1.83499	-0.21091	-0.306093	-0.452611	-0.932584	-1.90504	0.3025	-1.04019	-1.26412	-1.68388	0.190981	-0.523641	-1.69738	-0.764891	-0.287089	-0.609513	-0.400269	0.280719	0.264416	0.571405
PELI2	-2.31632	-2.60783	0.0835334	0.551078	0.71505	-1.50655	-2.8203	-2.02968	-0.207033	0.185638	0.353504	0.550723	-0.500304	-2.13705	-0.342406	0.00898878	-0.652382	-0.531517	-1.76872	-0.755208	0.503318	0.65817	0.221716	-0.0611527	0.774823	-2.18653	-0.335606	0.0722293	-1.42858	-0.554799	-0.960179	-0.592099	-0.361075
CEBPD	-2.22644	-1.34204	0.990846	0.809233	1.34101	-2.03512	-1.99892	-1.76264	-0.32519	0.261579	0.742817	0.834719	-0.423151	-2.04268	-0.00802926	-0.0296514	0.1503	0.186805	-1.62703	0.548141	-0.152401	-0.789559	-1.30109	-0.27584	0.0779266	-1.80353	-1.18702	-1.14621	-1.35068	-1.06982	-1.03564	-1.14328	1.41978
YPEL3	-2.14397	-1.85744	1.58358	0.958293	0.987881	-1.09646	-1.59946	-2.10242	0.339536	0.452163	0.660792	0.59786	0.0920044	-1.67165	-0.34383	0.554815	-0.516607	-0.287506	-1.25834	-0.104339	0.614531	0.259086	-0.845085	0.32526	0.250974	-0.958286	-0.369136	-0.0672736	-0.664256	-0.320043	-0.67472	-0.442487	0.671167
VNN2	-2.88966	-2.63024	0.558944	-0.505586	0.993848	-1.19072	-2.89498	-2.53175	-1.04306	0.452184	1.34073	1.71475	0.851639	-1.69434	1.1	0.881657	0.0313811	0.547884	-0.719208	-0.579297	0.734196	0.510435	-0.597073	0.821318	1.32337	-3.0135	-1.44606	-0.405656	-1.5802	-1.27326	-1.58624	-1.49057	0.797005
METTL7A	-0.780755	0.337745	1.36825	1.52879	1.80191	-0.931885	-0.754037	-0.993752	-0.123195	0.772789	0.834808	0.966652	-0.431758	-0.901494	-0.245687	-0.0836793	-0.00738817	0.00811394	-2.1501	0.901147	-1.00591	-1.07177	-2.53576	-0.016296	-0.314402	-0.367335	-2.90297	0.0294317	-1.71845	-0.449385	-0.999585	-1.13727	1.45425
LRRC25	-1.61645	-0.491523	0.701842	0.459956	1.33511	-0.719181	-0.424041	-0.427993	0.00878805	0.136178	1.39022	1.461	1.03058	-0.807212	1.25788	0.851751	0.50286	0.178899	-0.85616	0.178275	-0.854393	-1.90113	-2.58357	0.97914	0.327308	-1.04953	-2.80892	-0.347694	-1.12307	-1.38243	-1.177	-0.737952	0.551117
CCNA1	0.617129	0.0918555	1.4607	-0.232801	0.448097	0.506064	-1.87412	-1.18846	-0.486487	0.024192	-2.13723	-2.52282	-1.47019	-0.698977	-1.14431	-1.4023	-0.946772	-0.369337	1.18562	0.687464	-1.51796	-0.433563	0.502015	-2.14922	-1.28926	0.350995	1.393	-0.772424	1.15495	1.17585	0.703889	0.0333842	0.550891
C11ORF21	0.10384	0.647655	0.052082	0.186006	-0.763318	0.0903521	0.0246034	-0.0107651	-0.129748	0.473215	-1.06101	-0.724075	-1.12933	-0.0845128	-1.17901	-1.01718	0.544822	1.1315	0.531658	0.173102	-2.18776	-1.18707	-2.11074	-1.20775	-1.07472	-1.55266	-1.75505	-0.501535	-1.43763	-0.888167	-1.73211	-1.04984	-1.63111
IGSF6	0.141053	0.274447	-0.993178	0.128834	-1.80912	0.168758	0.182718	0.471957	-0.378226	0.627261	-1.19769	-0.178718	-1.08617	0.699223	-1.0007	-1.86048	0.948384	1.11321	0.103853	0.671003	-1.42048	-1.03616	-1.45345	-2.11135	-0.00652707	-1.16286	-1.48853	0.0565697	-2.20412	-0.648962	-1.17465	-1.09106	-1.32709
FGL2	0.960037	1.41956	-0.64238	-0.482081	-1.38517	-0.191131	-0.624962	0.138683	-0.74008	0.0614029	-1.36453	-1.47018	-1.47061	-0.438081	-0.103201	-0.952222	1.28406	1.64125	0.819922	1.60879	-2.95401	-1.99511	-1.58273	-2.24464	-1.1062	-0.0402803	-2.3917	0.260182	-0.996021	-0.33698	-1.34179	-1.64573	-0.913181
ABI3	-1.00715	-0.819526	0.106348	-0.218669	-0.49992	0.304569	0.304266	0.207656	0.696466	0.285379	-0.0991776	0.032651	-0.465134	-0.153758	-0.175882	-0.0103174	0.58962	1.44545	0.0294317	2.05512	-2.40987	-1.34951	-1.12375	-1.78411	-1.78022	-1.86843	-1.46474	-0.503566	-0.88571	-0.316002	-1.38034	-1.80452	-1.22448
P2RY11	-0.331275	0.682403	0.230756	-0.431287	-0.447281	-0.226137	0.815395	0.304838	1.11353	0.561243	0.425191	0.622715	0.423019	-0.763423	0.0315222	0.172731	0.782081	0.851879	-0.123506	0.838645	-2.12459	-1.78808	-2.26162	-0.736526	-1.36832	-0.512001	-2.09068	-0.884	-1.04773	-1.26031	-1.12183	-1.27146	-0.606472
SLC1A5	-0.168184	0.0948846	0.651059	0.45001	0.423417	1.19431	0.339297	0.132445	-0.266163	0.862884	-0.0922141	0.443967	0.268243	0.559394	-0.464488	-0.943627	1.1804	2.15767	1.11339	0.832477	-2.46045	-2.00418	-1.26904	-1.86402	-0.607575	-0.759781	-2.18275	-0.203545	-0.872578	-0.971847	-1.47772	-1.73503	-1.5568
SCIN	-0.0779164	-0.699471	-1.13016	-0.700535	-1.08518	-0.195834	-0.764596	-0.671322	-1.05113	0.198293	-0.138878	-0.00248502	-0.038593	-0.608712	-1.37209	-1.23799	2.11884	1.95242	0.438154	2.88754	-1.16486	-1.34698	-0.859899	-1.25814	-1.22823	-1.40069	-1.1769	-0.852183	-0.511384	-1.05016	-1.04335	-1.2216	-1.06784
ITGB7	-0.42679	-0.589739	-1.15819	-1.45635	-1.7963	0.211859	-0.544136	-0.0108217	-0.244184	-0.166344	-0.0637469	-0.310932	-0.224439	-0.978569	-0.585046	-0.423201	1.79744	2.10927	2.12602	2.07035	-0.970608	-0.378922	-0.435916	-0.657643	-0.274393	-0.582117	-0.817412	0.0884266	-0.271282	-0.311564	-0.812622	-0.782092	-1.2991
HS.66187	0.415651	0.268219	-0.732733	-0.687142	-0.792504	-0.25264	-1.22311	-0.376834	-0.998325	0.499088	0.137438	-0.0316865	-0.326178	-0.353745	-0.926986	-0.951811	1.84744	2.03452	0.317339	-0.200574	-0.902502	-0.84364	-1.54766	-0.991439	-1.28013	-0.841149	-1.0036	-0.784965	-1.04086	-0.651169	-0.857461	-1.26671	-1.14353
LOC643768	-0.654867	-0.434461	-0.518993	0.00830043	-0.821172	-0.0772906	0.0084582	-0.566575	0.445271	0.856994	-0.544856	0.225386	-0.507058	-0.712046	-0.376805	-0.11806	1.72634	2.07433	0.46004	0.693346	-0.645805	-0.58871	-0.556663	-1.19861	-0.497741	-0.538302	-1.62632	-0.565902	-0.346395	-0.830206	-1.05353	-0.547194	-0.932207
CIITA	-0.0304837	0.213976	-1.30615	0.963341	-0.960449	-0.771953	-0.396599	-0.545018	0.386954	0.311387	0.154674	0.288004	-0.289838	-0.131734	0.165533	-0.107485	1.24985	1.57413	0.731661	0.394591	-2.09978	-1.39961	-1.70424	-1.69871	-1.07614	0.88114	-1.69335	-0.352695	0.875764	-0.623321	-1.22085	-1.27708	-1.21076
CBR1	-0.0438734	0.0169669	-0.470209	-0.654397	-0.196661	0.409581	-0.164272	-0.00975087	-0.366885	0.166947	0.140661	0.317119	0.630592	-0.112601	-0.175299	-0.749858	0.71685	1.21245	0.37157	2.37246	-0.970687	-0.895967	-0.237814	-0.502677	-1.11784	0.125082	-0.38817	-0.0862638	-0.765894	0.179256	-0.546951	-0.212362	-0.769209
P2RY6	-0.78588	0.700697	-0.406591	-0.20555	-0.640222	-0.264512	0.361656	0.47691	-0.192792	0.31371	0.145182	0.702853	-0.120605	-0.114385	0.879243	0.0509962	1.53197	1.90035	-0.073747	2.45027	-1.60089	-0.727597	-0.922888	0.123891	-0.399959	-0.642964	-1.06293	0.128425	-0.597064	-0.174727	-0.453534	-0.10442	-1.61046
CBR3	0.94733	0.743575	-0.366152	0.282938	0.269608	0.614107	0.283471	0.116658	-0.596211	0.25573	0.268015	0.656478	0.706597	0.239484	-0.168311	-0.371544	1.28772	2.0407	1.00638	0.663946	-1.09483	-0.668905	-0.591825	-0.74939	-0.518749	0.71483	-0.912366	-0.550317	-0.379982	-0.588491	-0.958233	-1.14673	-0.751383
MGC33556	-0.63844	-0.120003	-0.296958	0.0239224	-0.411155	-0.308334	0.0280457	0.264452	0.130931	0.0997665	0.706853	0.963186	1.19493	-0.977182	-0.384648	-0.06348	1.93422	2.15477	1.84604	0.042168	-0.225967	-0.230428	0.285994	-0.521823	-0.19983	-0.223232	-0.161029	-1.06415	-0.688199	-0.857427	0.0163252	0.250913	-0.246726
MGC16121	0.0857781	1.33414	0.0983522	0.364684	-0.319931	0.0745191	-0.0112273	0.00904613	0.0453591	0.537127	1.74262	1.82217	1.22489	-0.535779	0.609764	0.0716254	1.90531	2.05982	0.591249	1.07898	-0.50681	-0.473749	-1.05915	0.64357	0.30374	-0.612099	-0.449397	-0.579465	-0.318749	-0.386121	-0.109219	-0.0200742	-0.79813
GPBAR1	-1.35803	0.586846	-0.80403	-0.537925	-1.00222	-1.96856	1.10524	0.109441	0.62979	0.258591	-0.987723	-1.09017	-1.26246	-1.50011	0.492069	0.849759	2.92771	2.60066	0.929655	3.67021	-2.04897	-1.87487	-2.27405	-1.74132	-1.17375	-1.38678	-1.72629	-0.120603	-0.252963	-0.0614417	-0.309942	-0.664723	-0.767857
GRIN3A	-1.08685	-0.365769	-1.24874	-1.1774	-0.722746	-0.4989	-0.988138	-0.495142	-0.337078	0.0335393	-0.171048	0.0070663	-0.8873	0.00491122	0.185638	-0.252944	2.51206	2.7623	1.57648	2.65622	-1.63093	-1.24266	-1.59723	-0.297639	-0.498641	-0.590415	-1.78459	0.907775	0.738759	0.733458	0.274625	-0.68567	-0.663285
FGD2	0.860272	0.782669	1.71001	1.60596	1.54839	-1.06686	0.0647173	-0.0262154	0.129362	-0.00738382	0.423707	0.157173	-0.135635	-1.04289	-0.200594	-1.10597	1.4538	0.987808	0.0675974	1.81517	-2.80984	-2.02794	-1.73916	-1.49006	-2.18412	1.14654	-0.551245	-0.57447	0.718552	0.150092	0.227261	-0.391132	0.415618
IL8RBP	0.319017	0.423148	-1.00032	-0.718975	-1.3208	-1.51642	0.119104	0.334168	-0.539335	0.0138696	-2.31992	-1.07133	-1.16758	-0.526317	-0.611954	-1.25795	2.30667	2.56069	0.138395	4.05161	-1.84681	-1.01631	-1.65186	-1.20782	-1.25588	1.95608	-0.85179	0.693659	0.656743	1.10223	0.59827	0.111672	-0.160252
C17ORF87	2.60136	2.68532	-0.327133	0.372506	-0.566056	-0.173594	0.241071	0.0504947	-0.151514	0.443776	-0.0505233	0.177382	-0.368341	0.692998	-0.0881182	-0.44903	1.67874	1.95628	1.07797	3.15802	-1.6222	-0.75013	-1.59199	-0.966568	-0.589095	1.65627	-1.17709	0.541971	0.25829	0.10009	-0.207488	-0.291195	-0.574474
FCGR1B	-2.41386	-1.81345	-1.4048	-1.21841	-0.874899	-0.175561	0.292888	0.370923	0.138749	-0.409533	0.98695	0.864675	0.00155727	0.419895	0.397431	0.156202	1.69858	1.67365	1.87668	0.434722	-1.73745	-1.74517	-1.88385	0.950327	-0.453674	-1.58812	-2.22193	-0.051921	0.0756148	-0.923999	-0.541143	-0.774649	-1.66692
FCGR1A	-3.08182	-1.70789	-0.60052	-1.06699	-0.788843	-0.152256	0.75988	0.461392	0.460376	-0.174869	1.65836	1.12846	1.13743	0.284443	0.565461	0.529381	2.15482	1.9584	2.10397	0.69282	-1.9754	-2.037	-1.97163	1.10692	-0.325292	-1.4778	-2.62859	-0.397515	0.0310846	-1.17628	-0.738541	-0.907046	-1.81498
FCGR1C	-2.368	-1.19315	-0.629534	-0.819682	-0.582136	0.0145124	0.623427	0.600213	0.256226	0.343635	1.33816	1.44057	0.750161	0.806357	0.616565	0.567146	1.90541	2.18852	1.74773	1.27734	-1.45429	-1.31111	-1.67075	1.18119	0.185765	-1.49361	-2.08997	0.0949792	0.0796614	-0.596623	-0.597848	-0.663904	-1.56895
LOC728744	-1.47863	0.151235	-0.00767822	-0.577371	-0.451015	0.185714	1.19371	0.955305	0.334545	0.48553	1.69479	1.80569	1.41951	0.974955	1.0147	0.391581	2.53995	3.0801	2.01259	0.647526	-0.963951	-1.45462	-1.27557	1.32865	0.186577	-0.914807	-1.18359	0.551029	0.639473	-0.0375028	-0.35175	-0.335444	-0.901093
HS.31961	0.314407	0.422922	-0.755666	0.392339	-0.0320022	0.482094	1.6947	1.28582	0.939129	0.53033	1.57904	1.57684	1.25911	1.4986	1.53448	1.41565	1.33064	1.53184	0.901734	-0.516576	0.859174	0.0382536	-2.07423	1.03943	1.79064	-0.803766	-1.02259	0.847235	-0.136383	0.173383	0.17456	-0.103113	-0.776832
VWCE	-0.424653	0.681773	0.851911	-0.128748	1.33633	-0.908965	-1.40691	-1.33547	-0.150116	0.471011	-1.07815	-0.708776	-1.01933	-0.43734	-0.95541	-0.626353	-0.686132	-0.395226	-1.89296	1.36082	-0.103003	0.682124	-0.228334	-1.16201	-0.863971	-0.375478	-0.104614	-0.813294	-1.38651	-1.59818	-2.32098	-2.13856	-0.811781
CYBASC3	-1.62996	-2.14888	-0.6252	-1.81717	-0.31507	-0.0913992	-1.68542	-1.75202	0.124553	-0.0404494	-1.63619	-1.67484	-0.79865	-0.226431	-0.20473	0.452585	-0.19595	-0.0576694	0.161643	0.109387	-0.809959	-0.86478	-0.73227	-0.79865	-0.724311	-0.81972	-0.82761	-0.0751491	0.254364	0.0492962	-0.60059	-0.66222	-1.42341
KLHDC8B	-2.47852	-1.98264	0.662051	-0.702259	-0.0205629	-0.760465	-1.74697	-2.64325	1.22825	0.620352	-0.0952963	0.353357	-0.214917	-1.15644	-0.726594	0.326894	-0.312325	0.0527776	-0.702259	1.23652	-0.182614	0.126325	-0.271702	-1.18069	-0.595766	-1.52649	-0.312325	-0.280974	-0.176463	-0.151226	-0.805008	-0.920284	-1.90367
FXYD6	-1.45536	-1.39876	1.0457	-0.47827	1.13152	-0.766662	-0.930716	-1.1957	-0.00569545	0.847893	-0.686578	-0.340693	-0.58383	0.0197588	-1.2602	-0.847069	-0.304288	0.538071	-0.14894	2.75756	-1.85368	-0.514472	-1.19245	-1.64391	-1.08981	0.222854	-0.135908	-0.383554	0.0700046	-0.115225	-1.15214	-0.791962	1.36472
PKD2L1	-1.66904	-1.47107	2.52436	0.31472	0.533085	-0.00383834	-1.30385	-0.900662	1.01021	0.732686	1.31023	1.21139	1.07488	-0.971855	-0.687586	-0.635791	0.275853	0.344613	0.894985	3.08097	-0.433078	-0.312463	0.309886	-0.571047	-1.21714	-0.652974	0.225991	-0.784513	-0.0995949	-0.41328	-0.624652	-0.569062	-1.23884
CXCL12	-1.49692	-1.47924	-0.377748	-1.12397	2.7581	-1.48033	-1.98457	-1.58043	-1.01701	-0.00823673	0.172692	0.431848	-1.21413	-0.848837	0.597946	0.289787	-0.0754364	-0.320183	-1.54661	0.88917	-1.38928	-1.66617	-1.33997	-0.712017	-0.949575	1.72548	-1.00733	0.650792	-0.952459	1.15942	0.415196	-0.245716	2.54891
GIMAP7	-2.56167	-1.09895	-0.141853	0.12364	-0.0236965	-1.47067	-0.979996	-0.649942	-0.528654	0.0133265	-0.145644	0.482559	-0.90109	-1.18389	0.285225	-0.654426	0.418967	0.570074	-0.582335	1.27214	-1.8659	-1.63943	-2.58861	-0.544266	-0.442761	-0.7768	-1.40892	0.228049	-0.2247	0.120352	-0.494286	-0.667176	-0.565475
HS.197143	-2.54808	-1.00061	0.484313	0.272776	0.448383	-1.0585	-1.13845	-0.965798	-0.351218	0.440336	0.453523	0.767367	-0.0865901	0.368701	0.37003	0.0228436	0.0410467	0.306274	-1.23501	0.680846	-1.4025	-1.35821	-2.24811	0.347824	-0.130879	-0.0635298	-1.14129	0.625645	0.227421	0.346566	0.0481664	0.0503554	-0.460816
GIMAP8	-2.49378	-1.31439	-0.352194	0.0690147	0.379344	-1.06735	-0.486103	-0.373712	-0.301577	0.0310281	-0.138294	-0.0179954	-0.529017	-0.165954	0.699552	0.0494495	0.153066	0.320785	-0.101609	1.04958	-1.49561	-1.22498	-1.70365	0.147333	0.281835	0.236805	-1.26965	0.822901	0.283554	0.615284	0.264464	0.128373	0.524766
GIMAP5	-2.23714	-1.39652	0.265929	0.335689	0.352318	-1.42046	-0.694812	-0.728895	-0.292578	-0.0179326	0.332748	0.48868	-0.178974	-0.655781	0.298107	-0.544607	0.843903	0.971376	-0.0307136	1.01413	-1.38782	-1.0472	-1.26038	0.229514	0.229268	0.217342	-0.918238	0.527821	0.347201	0.204003	0.0361868	0.0202853	0.265929
CMKLR1	-2.37461	-0.828547	0.507627	0.257699	0.357642	-1.22943	-1.51315	-0.862357	-0.447924	0.0283428	0.325663	0.431216	-0.900072	-0.00314272	0.187742	-0.0971392	0.290059	0.136086	-0.859805	0.986906	-0.692842	-0.604323	-0.790444	0.53826	-0.145243	0.401532	0.297238	0.698041	0.636172	0.921901	0.605788	0.65775	0.0967206
NLRP3	-2.26918	-1.37289	-0.755539	0.175416	-1.07224	-1.37098	-1.26066	-0.66259	-1.02665	-0.0695609	0.365021	0.477284	-0.0891921	-0.538092	-0.181297	-0.864933	-0.610585	-0.689932	-1.25316	0.225435	-0.159549	-0.246041	-1.30138	0.996598	1.01426	-1.1835	-0.613571	0.268578	-0.855648	-0.0796152	0.164143	0.489307	0.439144
TLR8	-2.61113	-2.02041	-0.146175	-0.227616	-0.0358395	-1.90819	-1.15518	-1.14974	0.116924	-0.327598	0.853261	0.518867	0.303027	-0.866705	0.645969	0.323082	0.558708	0.289575	0.250428	-0.0212098	0.460627	-0.148171	0.0333137	1.24815	0.510456	0.208255	-0.0645614	0.550152	0.54093	0.423094	0.658774	0.464992	-0.626622
SLC9A9	-2.56412	-1.21851	-0.0435775	-0.699747	0.560441	-0.787162	-2.27528	-1.23179	-0.839705	0.275722	0.882447	1.32025	-0.159778	0.142949	0.282404	0.35373	-0.381637	-0.163326	-0.919831	0.526459	0.467666	0.0674322	-0.436639	0.656926	0.98807	-0.393332	-0.307898	1.01779	0.544505	0.85985	0.158466	0.461371	0.527761
KCNJ2	-1.48421	-1.47672	0.309654	0.543496	0.38863	-1.08493	0.583731	0.28733	-0.0500169	-0.584036	-0.437418	-0.56153	-1.00579	-0.0042825	-0.130951	-1.01919	0.264476	-0.0938652	-0.0196061	-0.671345	-1.95881	-1.41123	-2.50072	0.622921	-0.118309	1.35757	-0.590777	0.586107	1.27323	0.832655	1.40066	0.895605	1.33864
RCSD1	-2.05981	-1.25493	0.756784	0.558101	0.586664	-1.43557	-1.78303	-1.2026	-0.109661	-0.0331074	-0.407582	-0.521086	-0.854359	-1.2331	-0.346014	-0.333458	0.554766	0.404827	-0.490047	0.315671	0.373977	0.661175	-0.0583453	-0.850041	-0.672904	-0.394739	0.813106	-0.122421	0.30284	0.390734	0.268398	0.211436	0.0907451
PELI1	-0.969353	-1.42673	0.667338	0.709379	0.97494	-0.739743	-1.46852	-1.04683	-0.272256	-0.329809	-0.0682005	-0.100348	-0.924402	-1.28856	-0.534009	-0.624866	-0.444394	-0.697392	-0.458271	-0.593677	0.287886	0.611777	1.25527	0.0457784	-0.525546	-0.0101082	1.16592	0.314453	0.928874	1.10706	1.13308	0.904927	2.2363
TRIM22	-1.97921	-1.78479	-0.58433	0.443394	-0.223749	-1.57744	-1.18415	-0.858876	-0.47683	-0.434617	-0.379744	-0.471457	-2.12954	-0.953741	-0.0227201	-0.323982	0.766663	0.458298	0.303237	0.98935	-0.670254	-0.247842	-0.169049	0.558581	-0.282607	-0.0227201	0.503969	0.998167	0.936568	1.31121	1.12969	1.08595	1.35
SIGLEC1	-2.03675	-1.00435	0.394624	0.162971	-0.0337364	-1.31895	-1.61589	-1.02183	-0.87044	-0.0424048	-0.12951	0.0977861	-1.86607	-1.12619	-0.0911302	-0.993971	0.449651	0.305574	-0.712055	1.1967	-0.225985	0.207231	-0.291537	1.09261	-0.194009	1.26057	1.14135	1.10558	0.845727	1.55378	1.36377	1.42888	1.53898
MIR1978	-1.85427	-1.2848	0.491114	0.523291	0.120524	-1.23787	-1.16913	-1.4455	-0.00271048	0.0956004	-0.0810902	-0.0739505	-0.714541	-0.842121	-0.42127	0.0204844	0.0961674	-0.1783	0.147997	1.28215	0.183937	-0.852349	-1.59235	1.9613	1.28489	1.83741	-0.160571	1.83346	1.85808	1.94017	2.24184	2.19073	1.95303
C5ORF41	-1.12421	-1.45245	0.616753	0.0639171	0.491802	-1.12847	-1.8371	-2.02219	0.090447	-0.238958	0.158893	0.354452	-0.301659	-0.417481	0.602504	0.449588	0.404075	0.280042	0.105236	0.988099	1.01511	1.17921	1.22924	0.859286	1.64412	1.20936	0.944214	1.53071	1.55905	1.79145	1.52808	1.06384	1.36663
PHF15	-1.21703	-0.634525	1.50591	0.486642	1.37299	-1.13821	-1.18041	-1.18157	0.304207	0.0645794	0.112473	0.0172948	-0.272686	-0.556873	0.389523	0.531439	0.953183	0.776694	0.424557	1.90265	0.368489	0.312665	-0.856176	0.653583	0.0816396	1.39896	0.968658	1.12246	1.36698	1.54634	1.41787	1.43249	2.07566
OR51A2	-0.38503	-0.285857	0.0545429	-0.88926	-0.252661	-3.87334	-0.400008	0.344658	-0.42122	-0.633168	-0.151957	0.00583111	-0.470573	0.521362	-1.11415	-0.474787	0.0936143	-0.0214998	-1.07192	-0.67197	-0.82794	0.109468	-0.506334	-0.299049	-1.4195	-0.542975	-1.29533	0.0683819	-0.586662	-0.417986	-1.02973	-0.411044	-0.637852
ZNF445	-0.836991	-0.535675	-1.11854	-1.12357	-0.665919	0.207268	-1.20101	-1.52838	-1.03218	-1.08716	-0.0595671	-0.58594	-1.81253	-1.0128	-0.689811	-0.381936	-3.14247	0.20848	-0.775693	0.083724	-0.934011	-0.693138	-0.213479	-0.636721	0.0779539	0.37599	-0.855322	-0.00869966	-0.964866	-1.21102	-0.351654	-0.609572	-0.552668
LOC728302	0.318242	0.441951	-0.374015	-0.2399	0.0194173	0.411567	-0.380116	-0.354204	-0.153702	-0.132742	0.0497562	0.57223	-0.550602	0.257783	-0.713235	-0.916497	-1.52261	-0.260807	0.0292338	0.88366	-0.842796	0.833578	0.0970983	-0.743668	1.48218	0.0654207	0.0173804	-2.11319	-0.324806	-1.91944	0.183607	-0.0333613	0.104457
HES7	-0.320915	0.0572492	-1.40203	-1.01689	-0.656681	0.502758	-0.39726	-0.401208	-0.748144	0.346089	-0.750443	-2.8254	-0.407253	-0.142487	-0.39234	-2.3202	-0.668808	-0.591843	-0.629349	-0.268466	-0.693698	0.255319	-0.848643	-0.874444	0.0112094	-1.46657	-0.774005	0.272071	-0.671998	-0.710964	-0.312112	-0.150247	-0.190856
SIDT1	-2.48173	-1.42989	-0.402512	-0.100882	-1.03256	-0.795326	-0.853705	-1.03965	-1.02862	-0.155065	-0.874272	-0.891373	-1.2323	-0.671885	-0.856123	-0.520875	-1.4916	-1.70009	-1.27658	-1.19196	-1.02894	-1.3467	-1.07907	-1.51111	-0.39123	-1.37327	-0.857375	-1.14759	-0.847074	-1.03545	-0.76676	-0.768627	-1.08805
CDCA1	-2.0906	-0.9176	-0.791977	-0.32892	-0.256702	-0.700479	0.270481	-0.711233	-0.482795	-0.81444	-0.948255	-0.980739	-0.740741	-1.33833	-0.554424	-0.373716	-0.251271	-0.775713	-0.996369	-0.64314	-0.24677	-0.546583	-0.961168	-0.526257	-0.102394	-1.90998	-0.418117	-0.614489	-0.877399	-0.380491	-1.02	-0.183531	-0.621446
LOC653528	-0.432246	-0.870266	-1.87516	-0.596813	-2.2484	-1.3773	-0.279261	-0.740596	-0.282591	-0.846062	-1.06749	-0.515889	-1.09688	-0.517567	-0.433943	-0.649037	-0.983812	-1.1238	-0.327131	-0.934243	-0.120423	-0.787428	-0.676505	-0.742106	-0.691299	-0.376637	-0.180078	-1.42637	-0.574021	-1.22896	-0.630767	-0.626729	-1.31596
LOC642644	-0.741997	-0.205302	-1.07983	-0.375575	-2.14567	-0.786348	-0.341011	-0.653952	-1.07545	-0.911801	-1.05262	-0.0640591	-1.25201	-0.89329	-0.976906	-0.845629	-1.09157	-0.442524	-1.00493	-0.179626	-0.456861	-0.714853	-1.01874	-0.214642	-0.648822	-0.464819	-0.474949	-0.806349	-0.738647	-0.40441	-1.01536	-1.1425	-0.867844
HS.333400	-1.27162	-0.589292	-0.81917	-0.912252	-0.905407	-0.640868	-0.607509	-0.544601	-1.02207	-0.833963	-1.03001	-0.426112	-0.836218	-0.370215	-1.66951	-0.738929	-0.557075	-1.43187	-0.491077	-0.88146	-0.578527	-0.355394	-1.30175	-0.824553	-0.472327	-0.724638	-0.179436	-0.734107	-0.548303	-0.474743	-0.929168	-2.18173	-0.442812
LOC648196	-0.726276	-0.392103	-0.801028	-0.737091	-0.84695	-0.472019	-0.523896	-1.40167	-0.157523	-0.680005	-0.884003	-0.0963277	-0.949313	-0.388694	-0.808867	-0.715839	-0.989469	-2.05024	-0.530845	-0.633828	-0.123362	-0.533637	-0.239551	-1.07446	-0.255503	-1.02963	-0.502908	-0.484645	-0.651686	-0.63424	-0.391904	-0.71798	-0.637836
LOC643422	-0.210414	-1.16291	-0.135198	-0.527585	-0.506756	-0.40983	-0.91997	-0.180907	-0.581704	-0.622956	-0.882209	-0.580448	-0.396891	-0.599748	-0.609343	-0.299654	-0.363247	-3.1235	-0.495605	-0.509311	-0.905253	-0.0465932	-0.955058	-0.743407	-0.15641	-0.58377	-0.715929	-0.381254	-0.365152	-0.72736	-0.000607503	-0.872153	-0.725699
LOC100128010	-0.225955	0.205918	-0.669726	-0.135187	-0.349456	-0.787256	-0.758257	-1.35229	-0.607832	-1.21572	-1.39513	-0.369283	-0.190238	-2.1531	-0.927765	-1.338	-0.541717	-0.98374	-0.835337	-0.394986	-0.497087	-0.513728	-0.59937	-0.171654	-0.589246	-1.53301	-0.536283	-1.02187	-0.562523	-0.46449	-0.795183	-1.14545	-0.550108
PLEKHG4	-1.06406	-0.137072	-0.440158	-0.444168	-0.890126	-0.160621	-0.368546	-0.562171	-0.199683	0.000115411	-0.734349	-0.666709	-2.19122	-0.0132862	-0.821131	-0.932287	-0.788061	-0.118318	-1.00981	-0.314842	-1.07344	-0.661068	-1.63806	-0.711927	-0.320072	-0.956734	-0.913765	-0.705855	-0.565789	-1.40427	-1.08513	-0.72495	-1.1422
SNHG4	-0.509787	-0.538754	-0.615678	0.21836	-0.654184	-0.0811894	-0.16689	-0.0096187	-1.10227	-0.0413696	-0.680655	-0.599176	-0.866394	-0.711682	-0.840745	-2.01213	-0.747105	-0.159414	-0.304968	-0.520668	-0.874336	-0.0538501	-0.85726	-1.10447	-0.881	-0.980247	-0.873468	-0.904059	-1.00675	-0.644526	-0.713088	-0.698621	-0.806039
LOC651834	-0.421459	-0.347856	-0.702391	-1.58839	-0.677174	-0.315583	-0.807435	-0.995417	-0.971479	-0.0635283	-0.273003	-0.217144	-0.92036	-0.459588	-0.753643	-1.15243	-0.374722	-0.218854	-0.83836	0.191386	-0.24022	-0.539893	-1.45974	-0.611901	-0.233354	-2.21061	-0.912961	-0.956964	-0.601746	-0.350011	-0.66157	-0.916154	-0.470409
LTB4R2	-0.717373	-0.567614	-0.501539	-1.36608	-0.880819	-0.543907	-0.634359	-0.683076	-0.573467	-0.454136	-0.0489181	-0.877815	-1.16268	-0.318333	-1.46254	-0.39061	-0.794125	-0.195423	-0.397414	-0.532255	-2.49855	-0.552395	-0.951887	-0.50496	-0.527153	-0.824027	-0.802142	-0.69822	-0.722589	-0.407635	-0.439966	-0.558096	-0.895951
ETNK2	0.0517201	0.10545	-0.250061	-0.748175	-1.00599	-0.30974	-0.377115	0.024192	-0.73666	-0.266155	-0.50787	0.192712	-0.55026	-0.00461968	-2.56811	-0.794895	-0.325066	-0.218639	-0.510093	-0.293166	-1.36103	0.0511215	-1.30154	-1.08919	-0.445961	-0.707621	-1.23581	-0.696377	-0.64446	-0.434693	-0.736706	-0.992535	-0.797596
HS.131714	-0.263745	-0.472003	-0.764339	-0.400722	-0.220755	-0.280275	-0.534203	-0.496676	-0.65589	-0.326281	-0.104601	-2.25407	-0.550822	-1.87831	-0.373312	-0.542179	-0.71292	-0.0578421	-0.203286	0.0189475	-0.0664349	-0.379674	-1.15095	-1.03551	-0.467063	-0.347786	0.204015	-1.48035	-0.641298	-0.356127	-0.769775	-0.24997	-1.50107
SCGB1C1	0.347212	-0.933094	-0.0866667	-0.175201	-0.172696	-0.659864	-0.498109	-0.429854	-0.350872	-0.991857	-0.799365	-1.12727	-0.350743	-1.10767	0.0638342	-0.491125	-0.841818	-0.478696	-1.00626	-0.438014	-0.23463	-0.867581	-0.635943	-0.176782	-0.781457	-0.152304	-0.275163	-0.765256	-0.290027	-0.861125	-0.790602	-0.0697032	-2.16721
MIR582	-0.151048	-0.74611	-0.396871	-0.138369	0.527611	-0.39341	-0.0920864	-0.671478	-0.430908	0.348935	-0.23937	-0.564314	-0.822018	-0.120173	-0.603433	-0.123179	-0.197853	-0.849973	-1.85569	-0.643489	-0.259143	-0.0704908	-0.762889	-0.669928	-0.0758362	-0.421469	-0.222051	-0.555195	-0.598527	-0.591021	0.115126	0.205067	-2.09121
LOC391081	-0.0623422	-0.625307	-0.00640968	-0.514004	-0.531289	-0.0747069	-0.364834	-0.367505	-0.510005	-0.0771065	-1.28829	-0.0069764	-0.329894	-1.24143	-0.511162	-1.30133	-1.07446	0.163859	-0.37943	-0.0466588	-0.855063	-0.177508	-1.03691	-0.651548	-0.0790208	0.445292	-0.912958	-0.176472	-0.948934	-2.28665	0.361387	-1.11312	-0.788534
LOC646119	-0.0401364	-1.51313	-0.539561	-1.17195	-0.667935	-0.165955	-0.687739	-0.37911	-0.350449	-0.788165	-0.783154	-0.15277	-0.366692	-0.283692	-0.392008	-1.25966	-0.184728	-0.0557847	0.191411	-0.634601	-0.497547	-0.231071	-0.805028	-0.282644	-1.33618	-0.179224	-2.11202	-0.217719	-0.272292	-0.68697	-0.198406	-0.588598	-0.948099
LOC646933	-0.48436	-2.20793	-0.47689	-0.136257	-0.535587	-0.262658	-1.94886	-0.558453	-0.256687	-0.468875	-0.2608	-0.0752236	-0.0521199	-0.967236	-0.525864	-0.519495	-1.2837	0.0067217	-0.299677	-0.0323179	-0.567522	-1.13846	-0.534381	-0.107082	-0.791727	-0.225363	-0.308641	-0.362876	-0.191622	-0.77009	-0.600757	-0.656081	-0.800181
CGN	-0.415965	-0.597254	-0.545472	-0.337771	-0.472613	-0.0314211	-1.00602	-0.359318	-0.514511	-0.950531	-0.33842	-0.870429	-0.276758	-0.834931	-0.464435	0.115233	-1.1162	-0.285173	-0.449669	-0.235202	-0.58835	-0.638809	-2.18161	-0.360231	-0.622512	0.204141	-0.638503	-0.423213	-0.0941809	-0.574528	-0.583175	-0.505132	-0.187924
HS.549783	0.00338636	-0.567778	-0.689527	-0.236179	-0.317013	-0.479084	-1.02142	-0.585986	-0.186301	-2.15893	-0.300614	-0.570582	-0.551867	-0.196786	0.0029113	-0.0790756	-0.111006	-0.763362	-0.60285	-0.52126	-0.19062	0.203189	-0.432421	-0.503253	-0.70562	0.0850167	-0.754261	-0.56026	-0.530814	-0.47445	-0.143731	-0.589646	-0.0802786
ODAM	-0.640938	-0.507531	-0.199305	-0.502262	-0.617968	-0.798203	-0.723539	-0.167978	-0.776679	-0.0373799	-1.30333	-0.974897	-0.666265	-1.17752	-1.01891	-0.434551	-0.195662	-0.447296	-0.207834	-1.75876	-0.634189	-1.10855	-0.829947	-0.435378	-0.559503	-0.696218	-0.350832	-0.571656	-1.02309	-2.02959	-2.42969	-0.67039	-0.732853
HS.5724	-0.130727	-0.45166	-0.446205	-0.0398442	-0.296974	-0.954087	-0.0699924	0.159642	-0.417057	-0.488103	-0.498639	-0.704846	-0.870928	-0.451169	-0.154429	-0.316911	-0.340046	-0.572207	-0.46725	-2.02333	-0.450086	-0.701621	-0.701853	-1.14713	-0.36076	-1.43506	-0.934284	-1.25398	-0.97205	-1.49811	-1.20308	-1.08963	-1.0139
TPRG1	0.214548	0.26962	-1.02501	-0.359089	-0.871245	-0.377604	-0.299587	0.0876937	-0.719229	-0.212044	-0.389909	-0.232542	-0.427824	-0.801081	0.00746822	0.0281589	-0.39344	-0.271804	-0.0569774	-1.39602	-0.69162	-0.62399	-0.555187	-0.94388	-0.642459	-1.10878	-0.885353	-0.983304	-0.885764	-2.37877	-1.01866	-0.788646	-0.758038
HS.568928	-0.32125	-0.556249	0.064607	-0.29075	0.124143	-0.54287	-0.38532	-0.52167	0.240265	-0.31865	0.0901624	-0.334871	0.0923834	-0.292719	-0.231779	-0.17106	-0.45334	-0.87205	-0.78301	-2.25821	-0.55056	-1.40288	-1.93046	0.0784869	-0.349809	-0.50234	-1.24687	-0.58454	-0.573089	-1.15193	-0.709389	-0.66854	-0.748731
DOCK1	0.0545568	-0.278904	-0.263359	0.0401069	0.0278759	-0.71258	-0.778576	-0.502101	-0.0857845	-0.315266	-0.261979	-0.380572	-0.397762	-0.469648	-0.146182	0.0464492	-0.263619	-0.596041	-0.257145	-1.15223	-0.850088	-1.17569	-2.06883	-0.371439	-0.453372	-0.705968	-1.15437	-0.812856	-0.762659	-0.723408	-0.678141	-0.711873	-0.29716
KIAA0232	0.192346	-0.412487	-0.238652	0.015783	-0.207251	-0.50469	-0.0366753	-0.0129208	-0.0975189	-0.371954	0.0340325	-0.49692	0.0165106	-0.27414	-0.468817	-0.0121189	-0.467366	-0.60909	0.0996857	-2.16516	-0.719892	-0.993982	-0.524965	-0.111742	-0.658456	-0.553365	-0.730517	-0.841425	-0.533002	-0.852459	-0.781573	-0.711093	-0.482999
SARDH	0.104283	-0.745249	0.0436105	-0.0892627	-0.265208	-0.322455	0.202587	-0.143558	-0.421795	-0.560153	-0.91006	-1.05293	0.0111521	-0.42615	-0.741988	-0.0312781	0.618577	-0.502914	-0.445924	-0.45886	-0.962382	-0.734472	-0.781462	-0.872515	-1.08053	-0.890233	-0.759603	-0.479187	-0.127663	-2.08991	-0.459225	-1.44039	-0.558128
FBXO16	-0.503906	0.0146838	-0.114972	0.544604	-0.363199	0.107701	0.00407706	0.227224	0.0400087	-0.419496	-0.200768	-0.696148	-0.0850605	-0.719823	-0.70992	0.0325946	-0.0539609	-0.775135	-0.734983	-0.376618	-0.61146	-0.234823	-0.768801	-0.561186	-0.198158	-0.201875	-0.470851	-0.364318	-0.0586953	-2.54709	-0.265676	-0.732234	-0.270716
COX6BP1	-0.405774	-0.366145	-0.549555	-0.371471	-0.406767	-0.451153	-0.367642	-0.380375	-0.400499	-0.649306	-0.634346	0.197538	-0.6538	-0.325451	-0.585722	-0.457108	-0.422607	0.181077	0.0190471	-0.385627	-0.334584	-0.632844	-0.351328	0.0579562	0.00702323	-2.13796	-0.184816	-0.106482	-0.737745	-1.26706	-0.431911	-0.574921	-0.751096
FAM181A	-0.102492	0.584174	0.19604	-0.442187	-0.387708	-0.874851	0.139417	-0.278605	-0.297293	-0.142551	-0.788026	0.299995	0.0659858	0.255211	-0.476243	-0.294482	-0.489415	-0.0037313	-0.559501	-0.622061	-0.249023	-0.260689	-0.72392	0.00354467	-0.253587	-0.401736	0.0952628	-0.387727	-0.817671	-2.13677	-0.384894	-0.428098	-0.722313
LOC651695	-0.76444	-1.54494	-0.646173	-0.0716259	-0.32722	-0.77288	0.101771	-0.689576	-0.466807	-0.721416	-0.525233	-0.319991	-0.406881	-0.0950743	-0.640461	-2.7163	-0.829498	-0.241252	0.40806	-0.690665	-0.468064	-0.258848	-0.358913	-0.397536	0.299456	-1.07396	0.0260776	-1.24784	-0.797082	-0.40251	-0.410313	-0.375231	-0.120186
TMEM56	0.411719	-1.04543	0.116737	-0.377225	0.149988	-0.666494	-0.82601	0.490786	-0.0815725	-2.36342	-0.0132556	-0.702686	0.294312	-0.400945	-0.0168214	-0.821088	0.349875	-0.942013	0.505129	-1.04527	-0.947484	-1.41904	0.14844	0.737782	-1.70416	-0.0624085	-1.15428	-1.67407	-0.780436	-0.636078	0.236119	0.0399525	-0.207195
ANKRD55	-1.16199	-0.667213	0.00170138	-0.0612264	-0.207011	-0.834928	0.228505	-0.156706	-0.578323	-1.24104	0.0187481	-0.627654	-0.284989	-0.708719	-0.557251	0.274661	-0.643054	-0.757382	-0.115823	-1.12783	-0.574279	-0.938705	-1.05196	-0.273573	-1.04712	-0.530227	-0.496085	-1.45267	-2.18333	-1.30911	-0.321798	-0.243424	0.630704
ZNF85	0.194289	-0.719842	0.381693	0.641796	0.568548	-0.993161	0.332015	0.447304	0.281716	-0.727719	0.6639	-1.13071	-0.0446292	-0.754553	-0.0432341	-0.0790223	0.0618729	-1.21558	-0.66681	-1.05637	-0.23769	-2.0902	-0.931492	-0.337554	-1.5128	-0.0163617	-1.00315	-1.68734	-0.486113	-1.07057	-0.535177	-0.285339	0.0503554
FLJ16734	-0.418306	-1.37242	-0.0378138	-0.126848	0.0929651	-1.03191	0.0993221	0.106228	-0.135806	-0.660881	-0.0574247	-0.543673	-0.0518313	-0.541444	0.0308728	0.0273664	-0.671589	-0.308039	0.175442	-0.919274	-0.0605598	-2.01226	-0.23086	-0.643615	-1.01415	-0.314433	0.140726	-1.03788	0.0335393	-0.426402	-0.724504	-0.0705392	0.160714
SCRG1	-0.0348149	-1.13041	0.45465	-0.0226146	0.813007	-0.551856	0.18348	0.331556	0.445769	-0.552082	-0.296763	-0.416727	-0.141763	-0.792829	0.00217683	0.343226	-1.30116	-0.834627	0.0992144	-1.1662	-1.05405	-2.26502	-0.426373	-0.39313	-0.706613	-0.454018	-0.42185	-0.737475	0.00496873	-0.90335	-0.385514	0.029997	0.146812
TNKS2	-0.281009	-0.525723	-0.348941	0.0471894	-0.00844713	-0.60219	0.234599	0.297285	-0.281539	-1.32948	-0.462451	-0.543318	0.350848	-0.26051	-0.363314	-0.0662567	-0.346868	-0.77512	0.00103837	-0.462348	0.099174	-2.13043	-0.362254	-0.415138	-0.735519	-0.0411484	-0.694966	-0.347994	-0.277289	-0.598546	0.256636	0.0280882	-0.529602
BLR1	-0.0721839	-0.651344	0.0634063	0.340688	0.0669227	-0.0769041	-0.381964	-1.30236	-0.756121	-0.721987	-0.0576154	-1.2872	0.237184	-0.466016	0.13905	0.0342439	-0.82068	-0.464763	-0.574429	-0.472972	0.34966	-1.2357	0.241193	0.0679691	-0.114423	0.254122	-0.623876	-2.04749	-0.0798805	-0.833189	-0.15617	0.0996722	0.316934
CXORF55	-0.403435	-1.85066	0.385033	-0.0851615	-0.436155	-0.548316	-0.573686	0.145847	-0.206479	-0.61025	0.570842	-0.157699	0.942143	-0.147541	-0.301812	-0.0559617	-0.453729	-0.304787	-0.182305	-0.203739	-0.149754	-0.410196	0.113807	-0.360147	-0.535282	-0.0543009	-0.36183	-2.56792	-0.869396	-0.507499	0.0287954	-0.0367064	-0.693882
C9	-0.065408	-0.212835	-0.584784	0.187502	0.457878	0.0442402	0.0340607	0.11338	0.341428	-0.200846	0.00881672	0.105464	0.416116	0.205092	0.20528	0.173127	0.258688	-0.350729	-0.527323	-0.482539	-0.758155	-0.255067	-0.366969	-0.409546	-0.69036	0.0448417	-0.420887	-2.0416	0.304604	-0.445012	-0.0896618	-0.132342	0.33827
LOC100130809	0.478609	-0.520981	-0.333133	-0.755559	-0.347841	-0.169281	-0.701337	-0.37515	-0.548339	-0.122097	0.351967	-0.713048	-0.0357374	-0.360283	-0.46504	-1.48905	-0.103892	-0.252166	-0.390589	-1.17508	-0.472808	-2.67314	-0.502959	-0.0689857	-0.756321	-0.18351	-0.669754	-0.770321	0.105691	-0.366104	-0.614171	-0.812853	0.0069658
HEPN1	-0.316463	-0.072325	-0.543621	-0.0285959	0.330099	0.397606	-0.21326	-0.0291817	0.225719	-0.0331724	0.125016	-0.338933	0.30737	-0.204373	0.137858	-0.3676	0.329411	-0.275982	0.341052	-0.279159	0.0137409	-2.06092	-0.529862	0.124408	0.223769	0.283827	0.230646	0.132603	-0.345051	0.425255	-0.413186	-0.0512616	-0.335963
SCARNA3	-0.698108	-0.684717	0.338088	-0.399489	-0.461841	-1.39242	-0.572233	-1.59992	0.279103	-0.782702	-0.0790863	-1.37046	0.106831	-1.03942	-0.134791	-1.07386	0.3562	-2.26261	-0.867523	-0.660356	0.273659	0.147932	-0.499008	-0.467651	-0.583543	-0.304676	-0.0888545	-0.379588	-0.792432	-0.446121	-0.501874	-0.179868	-0.32111
LOC730085	0.314685	-2.51868	0.397748	-0.100698	-0.539257	-1.3196	-0.588648	-0.606707	-0.27407	-0.304861	-0.193259	-0.022701	0.0901353	-0.471605	-0.465715	0.254159	-0.0204736	-1.43939	-0.456831	-0.753913	0.55397	-0.666688	-1.1606	0.108143	0.0467844	-0.287066	-0.568005	-0.25483	-0.412435	-0.126814	-0.0442513	-0.111185	0.203314
ZNF441	0.186488	-1.01542	-0.229716	0.206681	-0.36974	-0.681421	0.0940063	-0.182316	-0.409757	-1.16737	-0.540157	-1.00956	-0.367873	-0.157013	-0.477285	-0.266705	-0.370622	-2.26007	-0.265362	-1.48899	-0.370092	-0.845715	0.363799	0.119383	-0.721699	-0.668579	-0.232172	-0.618475	-0.060116	-0.00473837	-0.179464	-0.631951	-0.606676
MIR421	0.0685057	-0.630604	0.177101	-0.101214	-0.10635	-0.012522	-0.76147	-1.48783	-0.428148	-0.735834	0.234894	-0.725339	-0.1308	-0.574173	-0.215248	0.208892	-0.579195	-2.44113	-0.129825	-0.875346	0.10667	-0.567229	-0.363406	0.0137981	-0.603976	0.029672	-0.572943	-0.333842	0.00663554	-1.15845	-0.513477	-0.22763	0.15352
MIR523	0.636432	-0.758377	0.188793	-0.171035	-0.535537	-0.483932	-0.375405	0.324753	-0.26487	-0.879168	0.225509	-0.576129	0.291014	-0.775653	0.0878158	0.270027	-0.0456369	-3.35612	-0.282207	-0.253864	0.128359	-0.446455	-0.629374	0.592923	-0.00550282	0.0498816	0.434636	-0.329142	-0.243363	-0.786126	-0.311019	-0.830108	-0.0376524
LOC650214	0.0736009	0.125849	-0.304776	0.210825	-1.08656	-0.473803	-0.714943	-0.112536	-0.520225	-0.298937	-0.468741	-0.685879	-0.557667	-0.15238	0.332496	-0.188866	-0.159657	-2.14279	1.21195	-0.607113	-0.47904	-0.554911	-0.0504994	0.217628	-0.205894	0.0655861	0.154544	0.15928	0.0408083	-0.214881	0.065972	-0.851657	0.220454
LOC402715	-0.781635	0.0581364	-0.708029	0.141734	-0.0409629	0.548733	-0.317961	0.0431065	-0.842594	-0.0188459	-0.133844	0.456806	-0.672975	-0.286668	-0.279096	-0.341144	-0.0029461	-2.12121	-0.11639	-0.269542	0.0253123	0.156539	0.0302796	-0.219515	-0.209328	-0.579812	-0.722151	-0.0592304	-0.73494	-0.0390658	-0.340706	-0.154813	-0.213956
MIR641	-0.536922	-0.34191	0.353843	-0.359473	0.215443	-0.298806	-0.103719	0.0530696	-0.867171	-0.0708771	0.221296	0.248255	-0.840007	0.238909	0.188882	-0.610468	0.0641103	-2.08263	0.294994	0.034751	-0.639681	-0.232467	0.228111	-0.0487539	-0.117064	-0.159285	0.0639585	-0.112019	-0.362395	-0.119662	-0.678725	-0.0393059	-0.439868
LOC100132101	-0.147488	-0.115757	-0.38425	-0.0466021	-0.0703029	-0.750441	-0.42179	-0.066086	-0.341285	0.231297	-0.346927	-0.128052	0.211959	0.0577483	-0.375474	-0.424146	0.796008	-2.55586	-0.907113	-0.116543	0.0175371	0.0380849	-0.330725	-0.0377486	0.014541	-0.49466	0.41725	0.259652	0.39201	-0.242673	-0.0697592	0.030548	0.541614
CLDN1	0.767587	0.0313246	0.294653	0.224645	-0.438984	-0.935081	0.771057	0.583432	-0.754499	-0.992368	0.417499	-0.534103	-0.657652	-0.790876	-0.284282	-0.398838	-0.322861	-2.20524	0.309502	-0.0198957	0.394503	-1.41106	0.435277	-0.469869	-0.192231	0.623043	-0.505914	-0.67669	-0.193687	-0.0240397	-0.640854	-0.322608	0.199035
ZNF429	0.125453	-0.299351	-0.226849	-0.360447	-0.625821	-2.45372	-1.43805	0.000937447	-0.657568	-0.94862	-1.07072	-0.382436	-0.915985	-0.353522	-0.103449	0.227951	-0.506886	-0.405461	-0.520867	-0.554089	-0.332451	-1.17715	-1.07607	0.133248	-0.242009	-0.224675	-0.0374806	-0.475028	-0.660199	-1.01127	0.00422092	-0.0597445	0.021167
LOC641714	0.982006	-0.341195	0.0742862	0.0601027	-0.213502	-2.91702	-0.823994	-0.281935	-0.445908	-0.229623	-0.0966948	-0.891533	-0.805699	-0.963144	0.635485	-0.75087	-0.27528	-0.208204	0.120418	-0.433099	0.0274655	-1.11778	-0.329357	0.289303	-0.185655	-0.189374	0.472425	-0.453417	-0.322301	-0.582583	-0.254696	-0.192325	-0.00870111
LOC100132394	0.552318	-0.999559	-0.906486	-0.299644	-0.346903	-2.00237	-0.130081	-0.245208	-0.216594	-0.944732	-0.00787549	-0.370059	-1.04308	-0.276564	-0.0689827	-1.21656	0.565422	-1.02109	0.0767917	-1.3864	0.871386	-0.28791	-0.250747	0.23314	-0.124711	-0.602223	-0.179668	-0.296329	0.547243	-0.216186	0.0704855	-0.319217	-0.356013
FLJ20464	-1.15196	-0.276146	-0.240043	0.103585	-0.329254	-2.26347	-0.419278	-0.686984	-0.41304	-0.149882	-0.796924	-0.0966362	-0.778885	-0.706382	-0.696106	-0.536874	-0.254773	0.0896473	-0.139727	-0.119756	-0.663557	-0.122531	-0.354269	-0.990601	-0.130579	-0.412345	0.129652	-0.336637	-0.0362507	-0.318698	0.128307	-1.22311	-0.825384
MMD2	-0.1744	-0.299411	0.138893	-0.334966	-0.0313577	-2.29672	-0.745982	-0.838783	0.0521237	-0.0696048	0.32277	-0.984648	0.523612	-0.0920295	-0.400579	-1.16252	0.456333	-0.341917	-0.0890755	-0.297582	-0.378614	0.105571	0.42766	-0.218907	-0.132611	-0.236701	-0.00732437	-0.276959	0.118546	0.069221	-0.157616	-0.667291	-0.480339
C8A	0.689845	-0.762059	0.169912	-0.720006	-0.373423	-0.345324	-0.443375	-0.317148	-0.272867	-0.676153	-0.14675	-1.13636	-1.32184	-0.756375	0.0935737	-0.213683	-0.109834	-0.552857	0.0516366	-0.500551	-0.0510867	-0.391634	-0.118252	-0.390273	0.0283711	-0.251379	-0.472669	-0.60154	-0.56109	-0.18895	0.300944	-2.05118	0.0103502
ITGB6	-0.688495	-0.624041	0.188983	-1.1772	0.450454	0.0552095	0.335609	-0.373651	0.04214	-0.625453	-0.484786	-0.703534	-0.531884	-0.91373	0.101798	-0.140174	0.162983	0.0966937	0.439613	-0.709092	0.048585	-0.052672	-0.201719	-0.0382996	-0.148874	-0.825788	0.338225	-0.216094	0.0513999	-0.953716	0.521202	-2.10304	-0.0592454
ACADL	-0.200571	-0.817921	0.416872	-0.722063	0.0750123	-0.510301	-0.405434	0.171681	-0.0637771	-0.420075	-0.00721127	-0.143774	0.216337	-0.564122	-0.00553758	-0.357768	-0.0114367	-0.157816	-0.210286	0.379066	1.03371	-0.29882	-0.255384	0.17548	-0.0583468	0.474078	0.257554	-0.323025	0.000923029	-0.634966	0.468166	-2.11098	-0.261808
LOC651655	0.0382536	-0.896445	0.513026	-0.0790573	0.506206	-0.789399	-0.0612129	-0.0978986	0.64235	-0.461736	0.387804	-0.329881	0.270373	-0.349809	-0.126168	0.101341	0.121944	-0.0519494	0.259749	-0.233873	-0.0880109	-0.894247	0.279994	0.821269	0.0341453	0.165018	0.17502	-0.143043	0.31603	-0.0560292	0.300885	-2.16582	0.152716
ESCO2	-0.555096	-0.270975	-0.275886	0.00141315	-0.054223	-0.217727	0.283495	0.421738	0.31713	-0.0764111	-0.827615	-0.153524	-0.451536	0.568558	0.341587	-0.24148	0.0923969	-0.49247	-0.483874	-1.29884	-2.39037	-0.618825	-1.09009	-0.498615	-0.291182	-0.572838	-0.528962	-0.334607	-1.17056	-0.781846	-0.734162	0.088318	0.0789787
ONECUT3	-0.467541	-0.547594	-0.494991	-1.06074	-0.207788	-0.221803	0.337049	-0.719721	-0.491184	-0.506496	-0.301662	-0.387251	-0.815791	-0.214061	0.102336	0.0748616	-0.0766424	-0.475174	-0.389901	-0.342997	-2.32005	0.33387	0.0557232	-0.574141	-0.169258	-0.510268	0.119024	0.0548901	0.0380709	-0.138589	-0.947242	-0.627077	-0.0919557
LOC647149	-0.278907	-0.207208	-0.227045	-0.28884	-0.652133	0.0614168	0.034427	-0.106579	0.252973	-0.354212	-0.149772	-0.234756	-1.06453	-0.196791	-0.21523	-0.22625	0.326595	-0.206735	0.117562	-0.0489196	-2.6208	0.0355254	-0.394081	-0.573435	-0.332335	0.929443	-0.0870329	-0.0847943	-0.386572	-0.360527	-0.673283	0.0644828	-0.436149
LOC653280	-0.0461209	0.176221	-0.0195827	-0.307482	-0.438446	0.471364	-0.00993099	0.376113	0.361488	0.197501	-0.573514	0.389578	-0.225933	-0.463599	-0.813058	0.235347	0.294877	-0.325514	-0.173435	-0.706907	-2.5773	-0.127786	0.201257	-0.203151	0.378068	-0.407373	-0.558179	0.0478036	0.0496865	0.0435265	-0.155849	-0.202462	-0.268688
TCEB3C	-0.319175	-0.28297	0.113527	-0.231357	-0.848817	-1.26591	-0.0595536	-0.173602	0.0511354	-0.226049	0.0322137	0.0994837	0.0519985	-0.670785	0.0257234	-0.0418448	0.0535284	-0.533042	0.433344	-0.761262	-0.0637258	-0.29807	0.325363	-0.101132	0.0544873	0.10017	-0.662097	0.319179	-2.15402	-0.250105	0.070197	-0.22874	-0.149613
XIRP1	0.637759	-0.108851	-0.431439	-0.134708	0.171258	0.367438	-0.267496	-0.480996	-0.398307	0.327653	-0.665706	-0.249791	-0.312855	-0.774577	-1.02507	-0.728531	-0.719804	-0.797947	0.428292	-2.48663	-0.0834867	-0.46729	0.10087	-0.825796	-0.153483	-0.358606	-0.356356	0.308151	0.235886	-0.834663	-0.772222	-0.674853	-0.573001
BARX2	0.0669502	-1.01314	-0.117257	0.227162	-0.172602	-0.0818214	-0.0768341	0.207693	-0.120707	-0.922459	0.282452	-0.437778	-0.844821	-0.617902	0.110002	-0.0718093	0.0683406	-1.05637	-0.333912	-2.3614	-0.499023	-0.436385	0.253517	0.337711	-0.146806	-0.603295	0.156578	-0.964131	-0.375418	-1.24474	-0.0465366	-0.0273147	-0.479641
PNPLA4	-0.00125569	-0.250346	-0.00264111	0.179294	-0.494227	-0.210595	0.456838	0.0458623	0.18165	-0.126755	0.0938306	-0.0228535	-0.152439	-0.44682	0.0799071	0.266541	-0.671834	-0.578441	0.268027	-2.16685	0.0895388	-0.641592	0.207818	0.48487	-0.0174974	-0.287043	0.0437365	-0.57219	-0.726976	-0.489399	0.275758	-0.290364	0.0613615
LOC728065	-0.0708877	-0.609482	0.194705	0.394492	0.113167	0.0217498	0.217454	0.0612232	-0.288829	0.125453	-0.0747434	-0.498727	-0.170992	0.158453	-0.248379	-0.37568	-0.105357	-0.419667	-0.249958	-2.0248	-0.527568	0.40163	-0.749907	0.0414533	-0.496759	-0.0401156	0.253614	-0.303671	-0.485459	-0.504774	-0.775698	-0.511386	0.186678
HS.580825	0.658536	-0.412485	0.0704718	0.0189759	-0.111901	0.0419719	-0.110752	0.286704	0.221283	0.101179	0.155982	-0.360242	-0.152531	-0.173951	-0.0898276	0.397792	0.165558	-0.0582041	0.127118	-2.04766	-0.877025	-0.746669	-0.189503	-0.324444	-0.482154	0.255029	-0.193353	-0.438047	0.389534	-0.25629	0.0167388	0.170592	-0.41584
SBNO1	0.191828	-0.21334	-0.710371	-0.0907937	-0.486624	0.521644	-0.226902	0.181802	-0.114017	0.467238	-0.38483	0.273778	-0.878637	0.904727	-0.0559197	-0.0596197	-0.159787	0.606272	0.557787	-2.38921	-0.0446708	0.375579	-0.308536	-0.101518	-0.0889604	0.577286	-0.113306	0.380319	-0.00542896	0.763046	0.19059	0.214523	0.234207
FAM19A1	-0.181001	-0.112813	0.563637	-0.0896864	0.099955	0.00364541	1.0961	-1.18167	-0.97426	-0.624134	0.67152	-1.12431	-0.521674	-0.618668	0.00363102	-0.0280986	0.411448	-0.377864	-1.20644	-2.00857	-0.0874942	-0.0590755	-0.0372304	-0.325733	0.628662	0.695023	-0.705359	-0.211366	0.210327	-0.28177	-0.755678	0.519804	-0.151533
KBTBD11	-0.0317396	0.260122	0.678658	0.470261	0.465745	-0.372143	0.743911	0.627009	1.373	0.05023	-0.011809	-0.104137	0.120418	-0.121392	0.00673606	0.565548	-0.566291	0.000576963	-0.761981	-1.03324	0.100816	-0.254957	-0.299853	-0.586384	-1.08451	-0.494827	1.11902	-1.33026	-1.19347	-2.07187	-0.925999	-0.831692	-1.02976
TTTY23	0.0501325	-0.518412	-0.226746	0.310433	-0.288628	-0.00959837	-0.0449194	0.0915983	0.125373	-0.66551	0.127079	-0.648066	0.100695	-0.433181	0.180059	0.896187	-0.748825	-0.713495	-0.122317	0.205455	-0.124361	-0.463637	0.74361	-0.48316	0.0366792	-0.0843904	0.281764	-0.321503	-0.739589	-2.00742	-0.151977	-0.460384	-0.241439
C18ORF45	1.22938	0.568217	0.0316916	0.42107	0.150079	-0.35731	0.265881	0.324995	0.378212	-0.0954751	0.33221	0.0920721	0.060919	-0.228515	0.181077	-0.413868	-0.108349	-0.975371	0.0765181	-0.020377	-0.239435	-0.438182	-0.0675533	-0.88193	-0.559012	-0.164409	0.303377	-0.97939	-0.456837	-2.03004	-1.39985	-0.565701	-0.448967
TMEM121	-0.180353	-1.08569	-0.347994	-0.708639	-0.286491	-1.0825	-0.250121	0.00278172	-0.0603281	0.50853	-0.175413	-1.05597	-0.128793	-0.301172	-0.451848	0.239337	-0.304728	-0.620188	-0.126107	-0.441172	0.363967	-0.492894	-0.74241	-0.246803	-2.48974	-0.507562	-0.567573	-0.561875	0.00368858	0.519954	-0.423782	-0.289392	0.0576651
HS.128753	-0.396409	-0.0197597	0.735929	0.00479619	-0.634198	0.109414	-0.304154	-0.101344	-0.228856	0.11406	-0.426656	-0.28507	-0.0252593	-0.359213	-0.286119	-0.889848	-0.925527	0.159267	-0.573606	0.166985	-0.435753	-1.02098	0.222582	-0.862751	-2.83197	0.365133	-0.111814	-0.591675	0.0123827	0.00237849	0.0024793	-0.505998	-0.622687
KLHL23	-0.410528	0.246822	0.0402472	-0.0836625	-0.841177	0.307825	-0.612326	0.00508375	-0.489579	0.00885974	-0.634545	-0.0714864	-0.337986	-1.00093	-1.06944	0.118094	0.545118	0.150677	0.284964	-0.661344	-0.0522935	-0.027847	-1.03354	-0.404437	-2.08548	0.201446	0.336855	0.29224	-0.0334337	0.0673909	-0.251175	-0.590471	-0.319409
SNORD26	-0.449913	-0.522791	-0.381021	-0.668146	-0.722998	-0.183931	-0.72011	-0.067065	-0.0564987	-0.0903421	-0.700626	-2.18496	-0.279683	-0.464281	-0.83794	-0.719906	-0.794793	0.245739	-0.868811	-0.120125	-0.629606	-0.241311	-0.457956	-0.170461	-0.976106	-0.180705	-0.162927	-1.01571	-0.673907	-1.2132	-0.480142	-0.562774	-0.0378538
LOC389105	-0.0323562	-0.378522	-0.111673	-0.213772	-0.881869	-0.365871	0.0665094	0.160365	0.0464072	-0.142901	-0.519174	-2.26279	-0.0703605	0.166047	-0.185518	0.291002	-0.182058	-0.452572	-0.0195608	-0.0049859	-0.276303	-0.354606	-0.241509	0.124752	-0.597503	-0.0332093	0.0910431	-0.413156	-0.781482	-0.18452	-0.573263	0.237796	-0.403368
LOC650846	0.10091	0.297919	-0.9315	0.0860908	-0.824336	0.124778	-0.352811	-0.0237977	-0.205455	0.0281306	0.160094	-2.23731	-0.655396	0.160184	-0.53115	-0.135017	-0.244106	0.514824	-0.265997	0.7286	-0.326668	0.360578	-0.337661	-0.00381664	-0.0385263	-0.106619	0.0943847	0.15562	0.605561	0.614069	0.169502	-0.443599	0.261904
LOC644612	-0.185815	0.0947225	-0.474334	0.419755	-0.32551	0.121997	-0.132225	0.085982	0.256346	-0.248317	-0.266795	-3.73342	0.146095	-1.21666	0.121798	-0.314742	-0.490195	-0.0781372	0.0680516	-0.542084	0.226472	-0.752627	-0.143194	0.0857238	-0.480249	-0.446498	-0.495268	-0.114149	0.283068	-1.08578	-0.364073	-0.36419	-0.451248
OCM	-0.0868092	-0.256389	0.795094	0.395008	-0.11169	0.369695	0.22763	0.242389	-0.325677	-0.0365333	-0.102626	-4.4167	-0.310091	-0.0651333	-0.0499333	-0.0504158	0.321974	-0.642851	-0.285891	-0.737747	0.863153	-1.17995	-0.184366	-0.175592	-0.210952	-0.0329628	0.0828252	-0.479486	0.198067	-0.44719	0.0397982	0.272441	-0.242465
ZEB1	-0.288223	-0.462887	0.528881	0.133669	-0.00113007	-0.377606	-0.266243	-0.0954273	-1.07898	-1.1873	-0.340317	-2.31273	-0.383226	-0.695643	-0.412516	0.107889	0.129863	-0.0690598	0.0737243	-1.10657	0.392999	0.00989175	0.360791	-0.107042	0.0631301	0.293888	0.751721	-0.0579172	0.265605	0.121281	-0.364136	-0.198552	-0.165266
LOC645689	-1.91248	-0.577655	-0.193457	-1.20895	-0.376071	-0.356454	-1.30022	-1.06639	-1.17203	-0.132591	-1.82362	-0.615261	-0.208063	-0.153936	-0.665638	-0.735564	-0.375596	0.0420419	-0.82577	0.427767	-0.981184	-0.246837	-2.36466	-0.775915	-0.235267	-1.19927	-0.812587	-0.0965112	-0.676704	0.109815	-0.583314	-0.407589	-0.686178
ARL9	-0.98708	-0.180136	-0.863979	-0.710276	-0.260358	-0.56218	-0.908098	-0.218373	-0.470401	-0.187426	-2.47435	-0.211709	0.0487942	0.515844	-0.0329111	-0.0712727	-0.865719	0.400614	-0.610004	-0.994468	-0.237279	0.0953033	-1.33737	-1.36477	0.108999	-1.11611	-0.677267	0.249567	-0.831684	0.529521	-0.299006	-1.20302	-0.50881
HTN1	-0.52772	0.207343	-0.408736	-0.912877	-1.30167	0.214597	-0.804297	-0.677087	0.00797047	0.296639	-0.215642	-0.863323	-0.330375	-0.0870022	-0.924536	-0.24256	-0.467208	-0.843992	-0.344632	-0.437391	0.0496586	-0.358023	-2.22933	-1.00065	-0.161732	-1.79262	-0.0352746	0.410971	0.19706	-0.473845	-0.251388	-0.384124	-0.838476
NRTN	-1.17646	-0.433972	-0.0614974	-0.701966	-1.01383	-0.000336187	-0.162141	-0.0464844	-0.544182	-2.07443	-0.901667	0.165533	-0.222992	0.00102395	-0.388297	-0.312131	-0.480911	-0.235054	0.149103	-0.516828	-0.296786	-0.164026	-0.271987	-0.532921	-0.197072	-0.691772	-0.441707	0.987037	-0.619091	0.309409	-0.418313	-1.15739	-0.542248
LOC645908	-0.554286	0.104176	-0.877783	-0.911791	-2.13704	0.0378039	-0.592049	-0.40388	0.0503415	-0.842387	-0.870034	-0.749087	0.154	0.0246034	-1.02101	-0.276204	-0.0291316	-0.450276	-0.148398	-0.30592	-1.19425	0.0790196	-0.440784	-1.26043	0.785919	-0.697266	-0.34038	-0.0227846	-0.221601	0.028357	-0.607201	-0.435557	-0.29392
ABCD2	-0.759727	-0.0694685	-0.266812	0.0486826	-2.00147	-0.209698	-0.174078	-0.627217	-0.994022	-0.353858	-0.306156	-1.00094	-0.42015	-0.418512	-0.183792	-0.0250258	0.0933303	0.575903	-0.372326	-0.141308	-0.097596	-0.197094	-0.358374	-0.630881	-0.082611	-0.0133633	-0.363806	-0.0117756	-0.141949	-0.0319653	-0.562811	-0.0924125	0.00604663
ZP2	-0.948157	-0.661994	-1.04725	-0.675037	-1.23557	0.15256	-0.512014	-1.18894	-1.04834	0.135653	-1.01642	0.050244	-0.718699	-0.00316441	-0.170767	-0.38169	-0.631925	-0.376174	-0.366346	0.266793	-0.505793	-0.424066	-0.613544	-2.61949	-0.18891	-0.484857	-0.457393	-0.403758	-0.450952	-1.22069	-0.477944	-0.298281	-0.66443
HCG9	-0.200651	-0.0405384	-0.94484	-0.219179	-1.50386	0.540692	-0.0727528	0.0436385	-0.674782	0.163705	-1.03108	-0.557688	-0.741414	-0.686668	-1.19808	-0.534251	-0.169912	0.128439	0.138775	0.420412	-1.2503	0.269308	-0.139911	-3.26091	0.469188	-0.0639052	0.368679	-0.143174	0.144947	-0.690493	-0.684095	-0.531986	-0.378192
RICH2	-0.704434	0.120073	-0.42347	-0.276891	0.203051	-0.236192	-0.371531	-0.720098	-0.282051	-0.777646	-0.743533	-0.0960887	0.0796751	-0.544174	-0.438714	-0.705361	-0.188391	0.339514	-0.298898	-0.379628	-0.106618	-0.649992	-0.286051	-2.12121	-0.323957	-0.483725	-0.857262	-0.528954	0.22832	-0.62713	-0.139692	-0.307784	0.586462
TMEM211	0.0514417	0.294465	-0.997685	-0.577836	-0.181549	-0.200647	-0.346857	-0.114888	-0.0443584	0.42346	-0.546667	0.605428	-0.153196	-0.157962	-0.316054	-0.415318	0.410971	0.355321	-0.238425	0.597917	-0.0734874	-0.55096	-0.466728	-2.19741	0.195247	-0.00697205	-0.29033	0.47834	-0.411781	0.513905	-0.37577	-0.205974	-0.0701802
ZNF546	-0.351883	-0.270151	-0.309107	-0.292673	0.0115672	0.497168	-0.259537	-0.449493	-0.0765876	0.284597	-1.11194	0.423245	-0.20406	-0.0721445	-1.26261	-0.202645	-0.456164	0.0575681	0.489009	-0.390563	-0.530149	0.681791	-0.137058	-2.24724	0.510932	-1.93853	-0.209572	0.206443	-1.57585	-0.018365	-0.915645	-0.276988	-0.474915
LOC653830	0.309071	-0.815946	-0.381143	-0.921524	-0.326539	0.95439	-0.653117	-0.70646	-0.373105	0.533523	-1.06073	0.483777	-0.186482	-0.156799	-0.698373	-0.293946	-0.423404	0.658518	-0.219428	0.481764	-0.276158	0.605153	-0.359831	-2.34777	0.945623	0.327975	-0.332099	0.51004	0.293465	1.42175	-0.358361	-0.9436	-0.689662
ACTN2	-0.0340998	-0.525694	-0.103612	-0.708191	-0.821129	-0.74796	-0.154867	-0.269517	-0.679	-0.0815115	-0.562983	0.158983	-0.20997	-0.558744	-0.106152	-1.1488	-0.810554	-0.291043	0.0819122	-0.656317	-0.250262	-0.581631	-0.345104	-0.10056	-0.250897	-0.107533	-0.248427	-0.504008	-0.872554	-0.150134	-2.59982	-0.730859	-1.01904
ZAR1	-0.263364	-0.13232	-1.21445	-0.210418	-1.02822	-0.29471	-0.473324	0.480927	-0.70498	-0.190023	-0.567224	-0.0109191	0.100453	-0.387195	-0.12428	-0.986136	0.0139553	-0.297342	-0.718495	0.0438764	-0.243879	-0.153851	0.153196	-0.680384	-0.306828	0.556395	-0.365492	-0.755785	0.192636	-0.233139	-1.43033	-0.262128	-2.00528
CLCN4	-0.402428	0.131537	0.372005	0.0710624	0.215616	-0.0793393	-0.713528	-0.126656	-0.234343	-0.241393	-1.11831	-0.442395	-0.889388	0.212295	0.101825	-0.325642	-0.1178	0.688153	-0.655978	0.0786918	0.135206	-0.317459	-0.300672	-0.861956	0.10337	-0.373447	-0.19577	0.577044	-0.527579	-0.625211	-3.07973	-0.652448	-0.418444
KRTAP26-1	-0.32518	0.223719	0.141511	-0.248511	-0.442211	-0.0322544	-0.93397	-0.209703	-2.47387	0.261579	-0.0726724	-0.564248	0.167666	-0.818259	0.337665	-0.348545	-0.450997	-0.407978	-0.308804	-0.0059924	0.296792	0.415575	-0.352973	-0.493788	0.0466727	0.0758612	0.118373	0.560206	-0.601641	0.401194	-2.47387	0.0589537	0.0660134
LOC646848	-0.210159	0.344692	-0.380223	-0.648238	-1.34431	0.416742	-0.824722	-0.599705	-2.56745	0.65849	-0.333682	0.762902	-0.3834	-0.585293	-0.909556	-0.798783	-0.114091	0.952162	-0.768518	0.687509	0.0360602	-0.0935203	-0.191739	-0.385505	-0.0850789	-0.208294	-0.487589	0.500466	-0.843671	0.626383	-0.999371	-0.366853	-0.349485
LOC649887	0.219884	0.834865	-0.301485	-0.365502	-0.472852	0.374266	-0.381357	-0.243168	-2.20604	-0.0692173	-0.329722	0.507231	-0.085636	0.0205982	-0.488135	-0.116484	0.0093185	0.129019	-0.389789	0.301131	-0.211199	0.108665	-1.58717	0.0644	0.000793264	-0.505279	-0.181737	-0.319634	-0.415257	0.367282	-0.339011	-0.153297	-0.568499
LOC642655	0.171117	0.198469	-0.300502	0.0211954	-0.208774	-0.278244	-0.274852	0.303974	-2.2132	0.170015	0.103007	0.00470992	-0.913067	0.264128	0.0320162	-0.441403	0.0991471	0.539144	-0.341806	0.291686	0.0448557	-0.139171	-0.809565	-0.0476485	0.482332	-0.479136	-0.452894	0.53456	0.108986	0.43791	0.360993	0.0218919	-0.666134
LOC648148	-0.350552	0.4229	0.0416775	0.0523742	0.088603	0.400636	-0.0826462	0.51167	-2.23629	0.275996	0.213951	0.429921	-0.205838	0.14496	-0.0160859	-0.178193	0.398394	0.352431	0.0408223	0.471115	0.0812305	-0.0402432	-0.602631	-0.416294	-0.357456	-0.241886	-0.119803	0.411285	-0.966624	0.961031	-0.210772	-0.555789	-0.640061
LOC729150	-0.165883	0.832793	-0.0717062	-0.225616	-0.132617	-0.0452096	-0.392361	0.261194	-2.07232	0.231555	0.210376	0.282416	0.424815	0.423965	0.00883106	0.361656	-0.0304984	0.192106	-0.206512	-0.131162	0.272202	0.631058	0.0549874	-0.236677	0.120617	0.256612	0.0385205	0.554186	0.486364	0.896845	-0.0743545	-0.704834	-0.586161
TMEM196	0.0151978	-0.381312	0.0931004	-0.178381	-0.0812932	0.457657	-1.88905	-0.295457	-0.202612	-0.151931	-0.0721475	0.625345	-0.332141	0.841257	-0.217358	0.0509962	-2.13512	0.232022	0.687759	-0.394857	-1.07469	-1.01651	-0.707534	-0.162937	-0.632781	-0.261806	-0.0746963	0.361892	-1.14504	-0.316647	0.122673	0.148596	-0.809446
LOC401305	-0.495056	0.389402	-0.695396	-0.369214	0.206743	-0.121669	-1.39316	-0.250208	-0.178014	0.491822	-0.128018	0.175429	-0.823491	0.112153	-0.292353	-0.0384582	-2.02373	-0.712774	-0.950249	0.11486	-0.602359	-0.322877	-0.63454	-1.24294	0.0159114	-0.0705044	-0.631203	-0.357249	-0.538084	0.175557	-0.333776	-0.509422	-0.421877
LOC642566	-0.667829	-0.185176	-0.429551	-0.919577	0.236854	-0.128683	-2.07999	0.0862539	0.0635858	0.196418	0.556199	0.465191	-0.935669	0.00788439	0.0211101	-0.104151	0.054404	-0.0136488	-0.805641	0.612069	-0.482884	0.699401	-0.0719959	-1.45295	0.246055	0.256685	-0.12688	0.388873	-0.229871	0.947621	-0.135114	0.1338	-0.611103
LOC642866	-0.326469	0.697071	-0.260249	-0.407654	0.141629	-0.0103029	-2.08053	-0.526751	0.632566	0.47125	0.359521	0.229366	0.276961	0.651297	0.0610987	-0.767172	-0.315307	-1.3737	-0.24581	0.749285	-0.110565	0.69772	-0.189508	-0.553903	0.209665	-0.370586	-0.34302	0.130311	-0.168298	-0.417382	-0.112704	-0.978961	-0.178127
SSX8	-0.693528	0.144307	-0.237774	-0.539241	-1.13772	0.338122	-2.2843	-0.277931	-0.105518	-0.19883	-0.578846	-0.131177	-0.293431	-0.715038	0.135798	-0.986556	-0.192721	0.320392	-0.684559	-0.415919	0.393504	0.284005	-0.414291	0.058649	-0.127267	0.103921	-0.19935	-0.604264	-0.0775966	-0.0231276	0.238408	0.0571522	0.0546818
LOC100129929	0.00281052	-0.300239	-0.247212	-0.601385	-0.914692	0.230941	-0.863139	-0.379986	0.171168	-0.529999	-0.577532	0.00299769	0.0284701	-0.272073	-0.210055	-2.05097	-0.45164	0.209453	0.2639	-0.602254	0.313374	0.35709	-0.585434	-0.465649	-0.628412	0.603929	-0.32111	0.396477	-0.213287	-0.0725207	0.120179	-0.85663	-0.162217
LOC391722	0.412586	0.220788	0.0284418	-0.434775	-0.837738	0.424621	-2.9455	-0.123583	0.627289	-0.407746	0.293771	0.402449	0.0486826	0.33981	-0.555348	-0.237646	-0.177599	0.134195	-0.244562	0.277056	-0.0578676	0.131076	0.581101	0.683193	-0.00132789	0.344147	-0.151812	0.0319456	0.0381552	0.481754	0.50288	0.209878	0.301026
LOC731377	-0.405169	0.715612	-0.259375	0.0999415	-0.379477	0.654747	-0.339491	0.338065	-0.14953	-0.512123	0.148544	-0.164791	0.131287	-0.299724	-0.0241732	-2.69237	-0.229342	-0.867149	-0.658807	-0.581087	-0.153297	0.0340889	-0.68952	-1.17213	-0.837187	-0.285136	-0.182742	0.0826072	-0.165709	-0.953009	0.231641	-0.110897	-0.761211
LOC645660	0.595628	-0.814222	-0.114098	-0.240012	0.396916	-0.104356	-0.114376	0.412651	0.64297	-0.144334	0.0114241	-0.181234	0.544119	0.0602965	0.510223	-2.42197	0.337072	0.195965	-0.0661932	0.217007	0.0169527	0.140831	0.505444	0.607276	0.00109603	1.09037	-0.0272809	0.226558	-0.175265	-0.436725	0.302454	-0.183009	-0.423782
FLJ45139	-0.549732	-0.232686	-0.226588	-0.0176609	0.905066	0.277497	0.0699496	-0.154113	0.21247	-0.308603	-0.805759	-0.405643	0.346429	-1.34679	0.224213	-0.190055	-0.308034	-0.0696018	-2.03119	-0.475084	0.294571	0.367069	-0.192246	-0.432017	-0.473869	-0.298139	-0.00218156	0.231137	-0.764033	0.0282721	0.128729	-1.05179	0.0459042
LOC647244	-0.370452	-1.05855	0.0708152	-0.703617	-0.378804	-0.930457	0.426673	0.148791	0.0411729	-0.469765	-0.25857	0.20132	-0.213327	0.0492962	-0.672927	-0.608065	-0.0488017	-0.22272	-2.67227	-0.32217	-0.566508	-0.232357	-0.172656	-0.811976	-0.318966	-0.00457916	0.148127	-0.600678	-0.305573	-0.0338738	-0.10328	-0.0453734	0.0980961
ANP32D	-0.636463	-0.0805974	0.252585	0.108892	0.385663	-0.401818	0.491073	0.615294	0.206781	-0.30141	-0.30591	-0.274596	0.0263185	-0.551892	0.0304773	0.190615	0.450517	-0.220967	-2.01721	-0.459993	-0.194637	0.389016	0.228135	-0.497172	-0.313708	0.400429	0.112487	-0.378434	0.557885	-0.277737	0.203615	0.558268	-0.138507
LOC645527	-0.367058	0.589601	-0.0683911	-0.600875	-0.486131	-0.0832834	-0.368449	-0.147916	-0.456019	0.722615	-0.593868	0.838064	-1.31591	-0.00601703	-0.328306	-0.79932	-0.297068	0.387021	-2.37174	-0.591225	-0.248613	0.601155	-0.206495	-0.155965	-0.0808461	0.042126	-0.301165	0.325847	-0.27123	0.565285	-0.918723	0.0696472	-0.0603672
MIR1289-2	0.29894	-0.207791	-0.677398	0.117057	-0.76251	-0.0929786	-0.0390243	0.0574017	-0.766988	-0.0263138	0.26301	-0.0996104	-0.139253	0.0557232	-0.197062	-0.206274	0.152131	0.206893	-2.20377	0.194591	-0.423379	-0.344987	-0.485146	0.226743	0.397135	-0.0434942	-0.600711	0.158557	-0.46273	0.220057	-0.268784	0.217727	0.0519428
PLSCR2	0.133853	0.155581	-0.0862378	-0.0861275	-0.175584	-0.055191	-0.464232	-1.38473	-0.341775	0.958679	-0.00828606	0.0876122	-0.188933	0.0856422	-0.365987	-0.107042	-1.10824	0.299362	-2.03592	0.0772156	-0.656581	0.414341	-0.24192	-0.657347	0.557356	0.0669502	-0.346028	0.0653517	0.0680654	-0.0658126	-0.364433	-1.17966	-0.206598
ANKRD20A2	-0.444099	-0.0704589	-0.0132527	-0.305113	-1.28078	0.692275	-0.205246	-2.24317	-0.450871	0.257699	-0.267243	0.063572	-0.142635	0.491751	-0.300441	0.0957084	-0.493664	-0.0293495	-0.907738	0.363272	-0.0382626	1.06853	-0.711216	-0.137616	0.248474	0.072147	-0.781407	-0.0799644	-0.00869385	0.523582	0.183124	-0.34372	0.0162253
HS.580740	-0.512209	-0.0184279	-0.596342	-0.756816	-0.295314	-0.220712	-0.270803	-0.364147	-2.06977	-0.13625	-0.763854	-0.422642	0.00275292	-0.0652661	-1.53541	-0.672791	-1.20369	-0.188292	-0.352479	-0.471377	-0.365028	-0.757891	0.0298557	-0.402363	0.566533	-0.357064	-0.763509	-0.507349	-0.848637	-0.212442	-0.520401	-0.714825	-0.0512377
HUNK	0.263371	0.364438	-0.4008	-0.352138	-0.627913	-0.488473	-0.168056	-0.0263931	0.0568887	-0.0598528	0.280992	-0.575951	0.507769	-0.308448	-2.17637	-0.768388	-0.999585	-0.566387	0.0703618	-0.260795	0.0254966	-0.989088	0.329388	-0.190865	-0.130427	0.359521	-0.205678	-0.343646	-0.558763	-0.254665	0.351063	0.241694	0.378401
LOC648533	-0.412518	0.0254824	-0.482488	-0.127321	-0.172324	-0.12044	-0.319569	-0.238769	-0.705034	-0.468691	-0.697539	-0.422358	-0.579963	0.123004	-2.25308	-0.663824	-0.193465	0.350927	-0.432731	0.242621	0.231211	0.0886979	-0.116963	-0.230711	0.549669	-0.275854	0.434679	0.302021	-0.00362427	0.210501	-0.572336	-0.23511	-0.429455
CALHM3	-0.276006	0.616169	-0.334873	0.0289651	-0.114732	0.0692347	-0.120359	-0.418537	-0.324739	0.348096	-0.34563	0.54309	-0.45224	0.000591384	-2.07418	-0.189613	-0.0478364	0.457647	-0.508962	0.512004	-0.111358	0.0394051	-0.167627	-0.196778	-0.0302833	0.0108371	-0.416392	-0.31364	-0.293686	0.264681	-0.674673	4.32802e-05	-0.103539
SNTG2	-0.384397	0.663836	-0.829531	-0.190966	-0.238179	-0.594374	0.0893354	-0.0954334	-0.0596994	0.559081	-0.958474	0.825582	0.242182	0.0888065	-2.09566	-0.0575688	-0.086823	0.353538	-0.302776	0.150768	-0.245051	0.305574	-0.541435	-0.631504	1.00972	0.143511	-0.0400607	-0.0228109	0.43112	0.163924	-0.376444	0.11286	-0.114796
HS.253196	0.072394	0.258109	-0.527086	-0.378637	0.401292	0.341041	0.427842	0.595933	0.372428	0.187514	-0.0467064	0.556827	-0.0779103	0.0791835	-2.28683	0.212358	0.141603	0.519069	0.252731	0.255416	0.0114241	0.205055	0.82502	0.0990124	-0.432616	0.193469	0.290495	0.273826	0.183925	-0.255773	-0.198312	0.0875172	0.213602
LOC651864	0.56307	-0.498332	0.116538	-0.450597	0.545118	-0.206124	0.0146267	0.417747	0.640945	0.291863	-0.708828	0.0107082	0.554569	-0.0768432	-2.20137	0.302126	0.588018	0.1127	0.100722	0.532187	-0.590013	-0.0871172	0.632882	0.483653	-0.181102	0.523391	0.252682	0.571424	0.665265	0.0275646	0.483282	0.852846	0.193923
SPATA21	-0.0565407	-0.0357847	-0.451435	0.374066	0.214199	0.286195	-0.115197	0.678225	0.808855	0.165687	-0.00398734	-0.415089	1.17754	-0.313739	-2.09582	-0.202502	0.276902	-0.188776	0.637796	0.0868789	0.173191	0.568947	0.327756	0.0687396	-0.219584	0.307708	0.704474	-0.0263623	0.706668	0.0160684	0.335678	0.509817	0.315091
LOC652086	-0.360286	-1.17737	0.0526524	-0.0468018	0.0829478	0.371815	-0.313604	-2.06419	0.154376	0.293088	-0.0472177	0.349512	-0.30942	0.402231	-1.88637	-0.502354	-0.442683	0.316088	-0.215315	-0.120189	0.212246	-0.0660935	-0.0742147	-0.500965	-0.184639	-0.405685	-0.250093	0.484984	0.838105	-1.24408	-0.357522	0.155348	-0.201152
LOC643767	0.129679	-0.0194906	0.0712684	-0.469719	-0.129874	0.301939	-0.0760628	-2.47319	0.427789	-0.189132	-0.240098	-0.454613	0.0122683	0.102121	-0.0287504	0.0204986	-0.669345	-0.216438	0.343874	0.390349	0.155102	0.312874	-0.0990355	0.39537	-0.717446	0.422965	0.0236954	0.219748	-0.220449	0.338453	-0.352127	0.253965	0.0673771
LOC643465	0.349762	-0.0564582	0.645563	0.0012546	0.00637702	0.62338	0.471021	-1.64501	0.217826	0.416105	0.535336	0.342828	-0.369746	0.912887	-0.194386	-0.430505	0.557337	0.71599	-0.24794	1.08268	-2.05337	0.389743	0.000908612	-0.169912	0.67809	0.482156	0.282665	0.209341	0.678631	0.529381	-0.0875095	0.20498	0.0526524
RIT2	-0.035007	0.0762033	-0.397849	-0.709377	0.120471	-0.397619	-0.0703938	-0.991484	-0.107015	0.387936	-2.88985	-0.299685	0.143145	0.596086	-0.171461	-0.351227	-0.852073	0.084731	-0.313176	-0.0136226	-0.938666	0.0606147	-0.237993	0.15352	-0.346857	-0.736009	0.0524994	0.211511	-0.18947	-0.118631	0.148869	-0.101733	-0.243171
CNN1	-0.40726	-0.0656164	0.676105	-0.285245	-0.70462	-0.148789	-0.114294	-0.302836	0.136191	-0.354215	-3.37205	-0.117229	0.808039	0.277068	0.312421	0.893075	-0.232301	0.644964	-0.682353	-0.071541	-0.872956	-0.175934	0.464679	0.0494914	-0.224403	-0.290459	0.26726	-0.506359	-0.138248	0.327618	0.719709	-0.635979	-0.530737
LOC100132429	0.221778	0.0181784	0.731505	0.378545	0.123388	0.144542	-0.436307	0.449408	0.365222	-0.230436	-2.16127	-0.186848	0.222545	0.32572	0.210177	-0.0366221	-0.338635	0.0320585	0.17022	-0.542864	-0.0935527	-0.0407135	-0.0958898	0.115113	-0.267208	0.266361	0.16141	-0.643196	0.478454	0.581756	0.137333	-0.199938	-0.167272
CCNB1	-0.693413	0.0780359	-0.534036	-0.48473	0.349988	0.139614	-0.476765	-0.0868705	-0.281444	0.367047	-0.716998	-0.164904	-0.861327	0.614154	0.0479432	-0.50849	-1.20589	-0.395289	-0.887796	-0.34667	-1.06104	-0.481372	-1.14738	-0.919402	-0.85492	-1.08555	-2.23392	0.00368858	-0.869285	-0.58033	-0.813558	-0.920726	-1.06654
MLF1IP	-0.586278	-0.569047	0.237441	0.081994	0.391548	-0.132972	0.510891	0.884129	-0.34817	0.409896	-0.298297	-0.0772526	-0.602258	0.191386	0.430392	-0.0180977	-0.230855	-0.581057	-0.983535	-0.400214	-0.954336	-1.17167	-2.12533	-1.10408	-1.01321	-0.803247	-1.10544	-0.754882	-0.856617	-0.737487	-1.07732	-1.17891	-0.893829
ACTA2	-0.500459	-0.168658	-0.22571	0.227926	-0.177609	-0.8528	-0.0831091	-0.239655	-0.03301	0.0998203	-0.303189	-0.321218	-0.620756	-0.4674	-0.553377	-0.331363	-0.00912063	-0.105711	-0.718077	0.608166	-1.03402	-1.49204	-2.5627	-0.00499025	-0.472013	-0.12386	-1.67183	-0.0778098	-0.0954596	-0.100271	-0.236891	-0.316235	-0.181465
NCOA5	0.066964	0.472446	-0.0815084	0.141969	-0.230458	0.0111521	0.151651	0.0490034	0.179052	0.201546	-0.00889126	0.214796	0.0648829	-0.0993013	0.0102499	0.220454	-0.0889067	0.227458	-0.413857	0.00834346	-1.04993	-1.14292	-2.80814	-0.338123	0.260279	0	-0.996645	-0.212359	-0.17107	-0.234596	-0.241451	-0.170636	-0.457562
KIAA1545	0.186678	0.546047	0.254727	-0.405757	0.0683131	0.074204	-0.279364	-0.373967	0.273957	0.587144	0.19203	0.36133	0.209965	0.177905	-0.322251	0.186995	-0.0714349	-0.00320056	-0.729607	-0.313115	-0.662444	-0.108495	-2.0819	-0.482847	-0.0861903	-0.496395	-0.734369	-0.167969	-0.932003	-0.715327	-1.0721	-0.846275	-0.605185
DDX46	0.228123	0.332954	0.0384924	0.277223	0.4744	0.383176	0.457867	0.338008	0.214473	0.333241	0.240021	0.19478	0.327802	0.701753	0.279495	0.251107	0.0208968	0.156189	-0.0689115	-0.565885	-1.04311	-1.41057	-2.21891	-0.0854033	0.729209	-1.24137	-2.35557	-0.0810673	-0.566729	-0.681099	-0.6117	-0.935429	-0.342909
C14ORF148	-0.304813	-0.0621931	0.332645	0.238249	-0.156654	-0.0479632	-0.554377	-0.138062	-0.532933	-0.209967	-0.141465	-0.359585	-0.957916	0.3242	0.193683	0.0706092	-1.10145	-0.624472	0.191411	-0.111945	-0.208319	-0.808132	-2.12187	0.54087	-0.0684591	-0.282963	-0.375439	0.569287	-0.355957	0.0406821	0.106134	0.118493	-0.221519
MAGEA2B	-0.361483	0.365838	0.0816396	-0.012487	0.30367	-0.102835	0.187958	0.0851527	0.223769	-0.0238637	-0.458493	0.0257092	-0.153174	1.28388	-0.0876858	0.0178934	-0.408185	-0.734935	-0.430003	0.616339	0.135745	0.650461	-2.16878	0.113634	0.36436	-0.230315	-0.232928	0.17282	-0.42611	0.505078	-0.317696	-0.275098	0.418006
CSF1R	-1.00263	0.123905	0.103827	0.118386	0.258459	-0.357981	-0.488489	-0.335559	-0.0846703	0.405938	0.375279	0.82091	0.249967	-0.169329	0.0602134	0.192485	-0.427009	0.0124256	-1.59427	0.663809	-0.60741	-0.57342	-1.58215	0.268973	0.299233	-0.600501	-2.02494	-0.218001	-2.35579	-0.846929	-1.23166	-0.898659	-0.335559
DNASE2	-2.07708	-0.83995	0.459232	0.0658618	0.36078	-0.466849	-0.456819	-0.943181	0.746562	0.741644	0.936659	1.21796	0.188844	-0.410181	0.0363134	0.411209	0.22425	0.506277	-0.70959	0.817189	-0.235599	-0.0367094	-1.08087	0.170566	0.177063	-1.69795	-1.13266	-0.0815496	-1.01397	-0.63669	-1.12834	-0.820441	-0.52843
OSBPL5	-1.13884	-0.51632	0.350282	0.143903	0.258567	-0.753003	-0.985053	-0.896396	0.0204418	0.225213	0.556758	0.585924	0.257626	-0.878112	-0.22069	-0.0834821	0.622527	0.49416	-0.575519	2.02459	-0.837906	-1.00763	-1.48298	0.00708066	-0.625852	-0.341144	-0.4095	-0.269232	-0.548124	-0.0862516	-0.286519	-0.292136	0.252064
C10ORF33	-1.12066	0.632752	1.65201	0.0795658	0.118745	-0.276901	-0.865188	-1.04267	0.396631	0.898944	0.642674	0.689281	0.067088	-0.694275	-0.512664	-0.360644	0.210663	-0.256104	-1.4232	0.736484	-0.3619	-1.01616	-2.16602	0.0875715	-0.191393	0.00795613	-0.83916	-0.0429427	0.226114	0.278829	-0.52406	-0.228539	0.0190614
SLC25A34	-0.227815	0.399127	1.77684	0.450792	0.903571	0.332049	-0.0890064	-0.543621	0.256238	0.881375	0.643034	1.39208	0.9753	-0.100568	-0.344791	0.0114384	0.144947	0.559727	-0.602688	1.02938	-0.630425	-1.08262	-2.0166	0.244911	0.443946	-0.0744122	-0.883047	0.361106	0.143759	0.459085	-0.236041	-0.218719	-0.171201
ABCA13	-0.103627	-0.637006	0.137044	-0.0306119	0.392175	-0.137023	-0.0633202	-0.742106	-0.652439	-1.2285	-0.559862	-0.265577	0.489851	-0.94601	0.50712	-0.146111	-0.956874	-0.0466319	0.0998876	-0.595367	0.29962	-0.0601777	-0.110455	0.117615	-1.04132	-1.21005	-2.52223	-0.442626	0.363395	-0.119266	-0.0462744	0.434871	0.133827
LOC731002	-0.105986	-0.0538141	-0.252692	-0.442811	0.499354	-0.104338	-0.364977	0.146538	-0.284853	-0.36955	-0.0414142	0.202662	-0.242069	-0.175112	-0.105986	-0.0219538	-0.0645795	0.0781726	-0.29308	0.00742517	-0.0429873	-0.685218	-0.269039	-0.534456	0.327262	-0.309749	-2.53778	-0.218953	0.225645	-0.249016	0.435458	-0.200833	0.0427704
IFNA10	-0.265227	-0.148111	0.447421	-0.273741	-0.358582	-0.612629	-0.474953	-0.308732	-0.638144	-0.283213	0.144438	0.0720921	0.19823	-0.0255867	0.197526	0.492263	0.459232	0.116644	0.281348	-0.669986	0.243169	0.242413	0.409842	0.0289369	0.128742	0.0965722	-2.83156	-0.261137	-0.251212	-0.0889896	0.118838	-0.0879082	0.000865357
SLC18A3	0.420197	-0.222389	0.491371	-0.404493	-0.135325	0.0871098	0.071392	0.6088	-0.205334	0.180581	0.130878	1.24104	-0.249318	-0.307953	-0.539394	0.399663	-0.358478	-0.361824	-0.400271	-0.742316	0.506805	-1.05823	0.044548	0.344647	0.450718	0.570939	-2.50691	-0.480452	0.400778	-0.494674	-0.119474	-0.25236	-0.0450935
LOC653536	-0.0667597	0.120259	-0.623445	-0.2091	-0.395318	0.0516366	-0.571362	0.0572908	-0.875198	-0.81587	-0.232449	0.492653	-1.42509	-0.338329	-0.384215	-0.37093	-0.692791	-0.710128	-0.558228	0.114913	-0.247157	-1.06298	-0.476047	-0.190758	0.125043	-0.353767	-0.901936	-2.73668	-0.356345	0.252222	-0.0999567	-0.0112593	-0.359675
LOC493869	-0.37992	-0.0305279	-0.354103	-0.23406	-0.817631	-0.722077	0.291309	0.671076	-0.725344	-0.793187	-0.981881	-0.549335	-2.61091	0.135916	-0.0357877	0.191209	-0.842237	-0.757367	-1.26485	0.974669	-0.635235	-0.902643	-0.0533275	-0.264357	-0.112423	-0.0361723	-0.206693	-1.10365	-0.452777	0.261194	0.467373	0.124659	1.36561
NR5A1	-0.0327842	-0.741257	0.0587598	0.0641517	-0.100393	-1.1191	-0.400442	0.334763	0.0193176	-0.348998	-0.491308	-0.534872	-2.36335	-1.04032	0.414731	-0.73032	0.333366	0.0963158	-0.685542	-0.180181	-0.370635	-0.205783	0.343828	-0.0684516	-0.942485	0.12356	-0.829329	0.0923157	-0.982574	0.283768	-0.244273	0.463894	0.464595
AICDA	0.363653	-0.133496	-0.05145	0.365088	-0.217404	-0.162646	0.247636	-0.0225222	0.244388	0.038394	0.0150979	-0.994485	-2.48013	-0.61003	-0.308873	0.26058	0.316656	-0.697869	0.488782	0.204441	0.342885	-0.0128596	-0.646715	0.454944	-1.35703	0.35104	0.346293	0.344329	-0.0104352	-0.474037	-0.0548223	0.391845	0.0683957
HNRNPL	0.697623	0.131326	0.0372557	0.105048	0.318751	-1.29648	0.5309	0.100628	0.569734	-0.214287	0.00999205	-0.00594025	-2.38858	-0.282425	0.502911	-0.345169	0.349365	-0.0531599	-0.362043	-0.742169	0.448753	0.127184	-0.153052	0.243572	-0.190991	-0.512674	-0.278799	-0.0829441	0.416418	-0.273804	-0.00129757	-0.375394	-0.0601656
OR5K1	-0.434793	-0.0188225	0.414569	0.353267	0.24156	0.385442	0.775261	-0.133568	0.440197	-0.338077	0.690944	0.661421	-3.473	-0.0086416	0.592656	0.467634	-0.131713	-0.312309	0.571551	0.0691385	-0.0111997	0.466925	0.286775	0.619244	-0.460838	0.686899	0.088915	-0.121826	-0.309678	-0.15962	0.471853	0.820216	0.610974
LCE2D	-2.91483	-1.75003	-0.533733	-0.606593	-0.851706	-0.41195	-0.20414	0.0696472	0.0317622	-0.235143	-0.0932387	-0.277966	-0.15327	-0.533332	-0.750363	-0.263433	0.0755052	-0.723827	0.605561	0.0158258	-0.133258	-0.528948	0.290082	0.187996	-0.161058	-0.246714	-0.165255	-0.274275	0.0499235	-0.443077	-0.29392	0.0814896	-1.19451
NEURL	-0.209723	-2.0086	-0.159148	-1.60792	0.132432	-0.319067	0.172782	-0.114735	-0.41955	-0.673939	0.00285371	-0.187066	-0.0930217	-0.249785	-0.506121	-0.221107	0.278687	-0.243858	-0.442869	-0.230508	-0.35126	-0.107569	0.179982	-0.11242	-0.0470448	0.00488247	0.162739	-0.00157917	0.150846	-0.0367212	0.179294	0.159151	-0.962432
LOC642127	0.549472	-2.48114	0.489759	-0.106656	0.131234	0.152832	-0.195556	0.429653	-0.234885	0.214548	0.470886	0.562426	-0.296233	0.209778	0.13076	0.618633	0.682537	0.102282	0.339776	-0.376111	0.724511	0.295864	0.343294	-0.0600242	0.271043	0.32397	0.270995	-0.0145447	1.12594	-0.390954	0.374222	0.558983	0.375579
LUZP5	0.860105	-0.844046	-0.284182	0.629641	0.0877344	-0.690274	0.254267	0.0696472	-0.548411	-0.749487	-0.0247015	-0.663159	0.208417	-0.29209	-0.184752	0.145521	-0.551036	-0.780597	0.146108	-0.679647	-0.00298947	-0.382803	0.933671	0.0514696	-0.566833	0.359544	0.967884	-0.130921	0.513289	-0.543255	0.241767	0.722615	-2.19565
LOC729545	-0.0182409	-0.384554	0.890688	0.0735872	0.427435	-0.359722	-0.670826	-0.176412	0.269632	-0.690554	-0.167	-0.0908444	0.6998	-0.99521	0.215343	0.232734	0.033793	-0.159841	0.17751	0.558326	0.4661	-0.495782	0.0928299	0.0414252	0.251846	0.725436	0.351357	-0.134007	0.370745	-0.581449	0.52648	0.701105	-2.11264
SNORD98	0.647057	0.987954	-0.320683	0.380386	0.172884	0.285521	0.0055006	0.905975	-0.634735	-0.366833	0.403955	0.589869	0.14814	0.415867	-0.249701	-0.897879	-0.208719	-0.278186	0.270768	0.402755	0.228751	-0.701271	0.346963	-0.0933187	0.358047	0.802681	0.0535284	0.825199	0.109414	0.604546	0.417672	-0.199921	-2.15819
GALNTL5	-0.640807	0.251616	0.546472	-0.198583	-0.447572	0.0821303	-2.38265	-0.0653401	-0.760688	-4.09594	0.157872	-0.249949	-0.185625	0.361083	-0.489996	0.064938	-1.37013	-0.0103116	0.214697	0.147216	-0.238805	-0.422801	0.0974894	-0.31944	0.691347	0.160791	-0.0899029	0.11398	1.01596	0.21733	-0.04933	-0.296586	0.0124113
LOC100132346	-0.249476	-0.126636	-0.0770106	0.10663	0.117017	-0.105998	-0.278279	0.282262	0.28238	-2.80497	0.415715	-0.204632	-0.261037	0.505139	-0.387078	-0.471849	-0.88599	0.084037	-0.788307	0.402133	-0.793504	-0.352988	0.160275	0.420736	-0.24494	0.269548	-0.463283	-0.450023	-0.898966	-0.811898	-0.0257497	-0.613582	-0.182409
LOC100133892	-0.110852	-0.450228	-0.0646444	0.496513	-0.183336	-0.307126	-0.195489	-0.417525	0.0644828	-2.04771	-0.240416	-0.283467	0.215654	-0.0256645	-0.363999	0.481227	0.294853	0.146368	0.557454	-0.218976	-0.183753	-0.197421	-0.484336	0.0820894	-0.137315	0.0655585	0.151599	-0.0817817	1.07548	-0.0954812	-0.0815832	0.416386	-0.0983156
RNF139	0.230191	0.150755	0.700644	0.155684	0.219364	-0.354024	-0.29212	0.664719	0.456575	-2.16639	-0.470199	-0.900131	0.584	-0.170542	0.391592	0.495818	0.444614	-0.0911717	0.633719	-0.65238	-0.178513	0.0232554	0.155555	0.59515	-0.186091	0.0638756	1.06212	0.351244	-0.202325	0.215865	-0.396692	0.606802	0.501312
LOC650695	-0.258363	0.435618	0.551737	0.0127689	0.271426	0.887081	0.0949522	0.146955	0.0491149	-2.15696	-0.517625	0.34022	0.369494	0.361723	0.19867	-0.314219	0.565724	0.432382	-0.331707	0.760553	0.0867702	0.293582	0.0738339	0.679946	0.495664	0.271139	0.107407	0.460376	0.368377	0.442269	-0.606955	0.455239	0.28455
GPR177	-1.48194	-1.35567	-0.0838475	0.719043	0.73863	-0.85365	-0.33153	-0.256134	-0.211468	-0.176146	-0.0754911	-0.252058	-0.649894	-1.05428	-0.503967	-0.781683	-1.05987	-1.12082	-1.43867	-0.647483	-0.470883	-0.570192	-1.22554	-0.814222	-0.53095	-1.40179	-0.809443	-0.528606	-0.597575	-0.532216	-0.673283	-0.529056	2.1557
PID1	-0.480029	-0.428376	-0.519263	0.0910566	-0.352391	-0.222522	-0.203851	-0.44034	-0.517428	-0.702034	-0.352829	-0.37418	-0.359409	-0.165132	-0.473164	-0.00282757	-0.664867	-0.411456	-0.768821	-0.479156	-0.0481064	0.159371	-0.975956	-0.746432	-0.348346	-0.526531	-0.687474	0.0658894	-0.639701	-0.247868	-0.663838	-0.704047	2.7319
PDZD2	-0.212387	0.527941	-0.00461968	-0.618057	-0.828888	0.847011	-0.699063	-0.356903	-0.728945	0.756084	-0.409962	0.611654	-0.742313	0.815698	-0.880567	-0.208389	-0.714205	0.289256	-0.828242	0.361476	-0.453739	0.734586	-0.199718	-1.07058	0.525267	-0.945021	-0.26893	0.92917	-0.665118	1.13228	-0.00610685	-0.316372	2.40199
LOC441666	-0.0015344	-0.0756279	-3.89603	0.0923834	0.1131	-0.389347	-0.289334	-0.302561	0.282001	-0.389871	-0.133163	-0.0711802	0.157846	-0.199028	-0.00850228	-0.334369	-0.139434	-0.276723	-0.115871	-0.481213	0.371314	-0.384028	-0.377444	-0.0283781	-0.00631405	0.322597	0.676656	-0.753237	-0.141392	-0.482942	-0.351697	-0.394908	0.180352
LOC732434	-1.31533	-0.455289	-0.109536	0.0178649	-0.142094	-0.584135	0.04214	-0.467753	-3.70729	-0.278405	-0.0399955	-0.236043	-0.724416	0.130601	-0.607907	-0.960929	0.675274	-0.461992	0.218	-0.685167	-0.145824	-0.549808	0.486004	-0.278097	-0.0762073	0.662342	0.314847	0.0452333	0.674804	-0.166048	-0.268349	0.016696	-0.0913054
PCDH12	0.172257	-0.301766	0.0337789	0.335815	0.595036	0.0336521	0.960208	0.91679	-2.29431	-0.022449	0.806002	0.301424	0.234673	-0.0906232	0.376235	0.746786	0.287177	0.0670742	0.142322	-0.36698	0.167576	-0.715578	0.110163	0.440899	-0.342669	0.676926	0.480234	-0.341539	0.115047	-0.411004	0.682834	0.562533	0.871639
LOC732040	0.432233	-0.285087	0.616066	0.265101	-3.11741	0.242377	-0.467853	-0.550974	0.376135	0.191689	-0.391933	0.500924	0.00381809	0.416613	-0.330953	-0.957017	-1.47961	0.266097	-1.55897	0.727363	0.118293	0.557013	0.25654	-0.338978	0.337391	-0.180857	-0.833986	0.367036	-0.314898	0.546561	0.0688634	-0.0403856	-0.347681
ANKRD21	0.108638	-0.278598	-0.594437	0.352623	-0.112439	0.509341	0.221988	0.169835	0.463968	-0.464789	0.383674	-0.218375	0.42332	-0.480257	0.594654	0.0620388	-0.200652	0.136336	0.211286	0.0427284	0.356471	-0.0590094	-0.569359	-0.215243	-0.0248805	-2.65544	0.341143	-0.593857	0.600784	0.0600335	-0.0379974	0.146733	0.279828
HS.560292	0.392273	-0.0617247	-0.113352	0.464616	0.185562	0.269919	-0.0186734	-0.344859	-0.359385	-0.00251392	-0.250752	0.433846	0.502341	0.0146124	-0.238104	-0.416271	0.481237	-0.0920603	-0.451096	-0.173062	0.031988	-0.382504	0.0370589	-0.686097	0.51251	-2.24006	0.27783	0.274303	0.108023	-0.85528	-0.239256	0.121758	-0.560809
LOC646173	0.291226	0.349241	0.087843	-0.536227	0.228086	0.373041	-0.182549	0.178109	-0.0645991	0.163924	-0.311052	-0.155193	0.408179	0.192788	0.102739	-0.0246985	-0.403851	0.387925	-0.176065	-0.0197641	0.664674	0.400472	-0.046921	-0.322724	0.355749	-2.02158	-0.201876	0.493668	0.248851	0.235764	0.304791	-0.586386	-0.25014
FOXF2	-0.368043	0.523331	0.0979209	-0.0654352	-0.410827	0.175339	0.121838	-0.115191	-0.58211	-0.0249378	-0.162489	1.11487	0.163086	0.42649	0.39257	0.0593414	-0.314374	0.389358	0.0279184	0.552259	-0.253612	0.58985	0.0768053	0.248486	0.672208	-2.00999	-0.167935	0.516086	-0.103503	0.378478	-0.0873655	0.121771	-0.139846
LOC100133728	0.422868	0.950446	0.214908	0.823611	0.484984	0.777072	0.392801	0.87486	0.0948441	-0.259508	0.597517	0.820469	0.457857	0.474265	0.307137	0.611928	0.313675	-0.322617	0.629455	0.650572	0.182158	0.635179	0.596792	0.0547374	0.423632	-2.20986	0.0731758	0.495736	0.171053	0.212582	-0.387923	0.907952	0.409842
LOC653564	-0.250117	0.444042	-0.230501	0.236927	-0.799204	1.30793	0.292746	0.400614	0.533663	1.10845	-0.212581	1.12824	0.176795	0.619854	-1.2045	0.296581	-0.180561	0.684971	-0.169685	1.08067	-0.0680356	1.45139	-0.979627	0.358666	0.689442	-2.06966	0.0695509	0.357698	-0.06726	0.719096	0.397989	0.432532	-0.248485
TKTL2	0.470115	0.578214	0.626159	0.201132	-0.542748	0.951804	-0.402941	-0.17597	0.134458	0.434519	-0.389372	1.35776	0.225571	0.617176	-0.240435	0.29557	-0.0610925	1.02525	-0.00109687	0.882541	0.569024	0.711169	-0.201515	-0.0415908	0.896233	-2.64649	-0.00168605	0.351821	-0.114079	1.08132	-0.0825514	0.887907	0.142557
SLC6A4	0.690238	0.460082	0.339354	-0.0790695	0.410558	-0.0685923	-0.61215	0.391196	0.44687	0.0642207	0.318299	0.182832	0.807141	0.606186	0.42332	0.9956	0.36974	0.113994	0.204779	-0.49576	-0.00629231	0.179957	0.610965	0.437121	-0.120031	-3.08243	0.593937	0.0526385	-1.44246	0.298142	0.535297	0.862201	0.909428
PIPOX	-0.42126	-1.05357	-0.336096	0.374188	-0.312332	-0.669086	0.644225	0.2645	0.101475	-0.679127	-0.31813	-0.634724	-0.32368	0.318299	0.316482	2.10411	-0.260205	-0.318941	0.909428	-0.133872	0.00278172	-0.310112	-0.648697	-0.312058	0.470834	0.108156	-0.625157	0.926349	2.28397	0.791156	0.367114	0.617411	-0.179685
PLEKHA7	-0.505521	0.0616103	0.80488	2.45733	0.433472	-0.118511	1.09971	1.01682	0.240143	0.172667	-0.273272	0.20369	-0.29766	0.434391	0.816796	1.02608	-0.241736	0.0775301	-0.00147663	0.133827	-0.825407	0.421921	-0.463575	0.400669	0.618408	0.534948	-0.0308904	1.51556	1.43071	1.14854	0.948421	1.04767	0.716139
OR2H1	0.025525	0.485921	0.553911	0.18489	0.6826	0.0805212	0.0366088	0.447315	0.179868	0.621909	0.452732	0.430542	-0.123384	0.197891	0.339856	0.653299	-0.00190417	-0.251759	-2.04743	0.25004	0.612928	0.407244	0.299538	-0.433241	1.09684	0.0691109	0.406406	0.462042	0.467206	-0.728254	0.402002	0.624999	0.371057
PMEPA1	-0.313188	-0.273845	0.20019	-0.0242832	0.224201	0.220355	1.03846	0.420348	1.18533	0.0999011	0.0682443	0.0293045	-0.0347454	0.685779	0.157173	2.13896	-0.170568	-0.102814	0.0890099	-0.576828	1.02623	0.445102	-0.0178216	0.488937	1.30677	-0.177777	0.309339	-0.0783458	0.225571	0.113727	0.219351	0.957372	-0.102324
CXCL6	0.167833	0.0464771	0.548703	0.122606	0.273277	-0.0140348	0.240412	0.274089	-0.0688404	-0.192317	0.136546	-0.159754	0.277342	-0.143583	2.28761	1.66661	0.691114	-0.542572	-0.101168	0.132024	-0.0339742	-0.365857	0.295688	-0.0555328	1.52506	-0.0674414	0.284384	0.232501	0.213291	0.406656	0.159707	0.123626	1.43142
LOC651711	0.58845	-0.193872	0.125823	-0.104597	0.58528	-0.949333	-0.634993	0.803748	0.248547	-0.585977	0.312015	0.222916	0.479872	-0.192785	0.0838601	0.202762	0.0730798	0.0994703	0.630182	0.219475	0.280196	0.588315	-3.82025	0.317883	0.187882	0.406537	0.930404	0.0788694	0.0440303	-0.0894116	0.536232	0.206343	0.636506
HEY2	-0.0671814	-0.303636	0.0944658	-0.531031	0.228406	0.0847582	-0.667722	0.226595	0.577934	-0.653634	0.147554	0.109133	0.499354	-2.19137	-0.837429	-0.172251	0.30506	-0.929487	0.134339	-1.21329	-2.26919	-0.667907	0.49773	-1.5872	-0.219498	0.229108	0.297673	-0.263996	0.301927	0.220714	0.20503	0.270003	0.700981
TDGF3	0.0676112	0.513198	0.463654	0.40317	0.489553	0.369092	-0.780604	0.0597152	0.622068	-0.371111	0.271653	-0.656158	0.86845	-0.469873	0.665929	0.444964	0.349286	-1.05241	0.264236	-0.200122	-2.59668	-0.32417	0.780789	0.653583	0.172308	0.831504	1.05482	0.0169384	-0.0126835	-0.0075854	0.600451	-0.0508954	0.256262
LOC441869	0.9945	0.838056	0.521181	-0.937566	-0.501849	0.825077	0.360398	-0.363731	0.185143	1.02389	1.31525	-0.156093	0.518293	-1.02228	0.406754	-0.179673	0.375078	0.5002	1.3182	0.436482	-3.35544	1.32601	1.19209	0.562953	0.0779539	1.18846	-0.345211	0.667738	1.11668	1.3231	0.695299	0.213017	0.338054
DEFB121	0.625617	0.501088	0.573345	-0.00506119	0.591699	0.423395	0.993971	0.752586	0.297191	-0.209211	0.632231	-0.365247	-1.07779	-2.90377	-2.15445	1.05929	-0.469811	0.334877	0.607437	-0.925426	1.31305	-0.161343	0.406972	0.524465	-0.431026	-0.0916175	0.343487	-0.925426	1.07204	0.0906909	0.343806	0.753853	1.06605
AHSG	0.484159	0.290259	0.207231	0.531549	0.108933	0.672661	-0.161279	0.485365	0.419021	0.103612	0.402897	-1.79367	0.634277	-2.55603	0.223039	-0.0545226	0.435415	0.121082	1.00027	0.246116	0.412619	-0.377296	0.538002	0.682025	-0.201692	-0.13452	0.433633	-0.122641	-0.0774292	-0.380854	0.820477	0.632808	0.152638
CHST4	0.303109	0.184648	0.340972	0.284633	-0.0976917	0.370343	0.848293	0.29698	0.123574	0.507526	0.483117	0.268027	-0.224627	-0.328219	-0.14379	0.713467	0.681611	0.281467	0.164876	0.704456	0.663017	-4.15824	0.501536	0.00149962	0.789137	0.628652	0.740867	0.426662	-0.2023	0.119901	0.555178	-0.369755	-0.373398
LOC651721	0.0609328	0.221444	0.653409	0.528441	0.12828	0.0253265	0.916232	0.153611	0.24766	0.361746	0.241804	0.291839	0.113647	0.0468542	0.143916	0.00957649	0.696439	-0.18545	0.396609	0.678036	0.824662	-3.42058	0.890548	0.486354	-0.0574367	0.359364	0.0894032	-0.0162318	0.703632	0.546393	0.612777	0.0318186	-0.00996731
KCNC1	0.525157	-1.04262	0.49096	-3.09016	-0.0247088	-1.26338	1.19562	0.712842	0.164091	-1.36341	1.02926	-0.518284	0.607427	-0.617587	0.441696	0.875772	1.29214	-0.965686	0.326859	-0.941534	0.867169	-0.655933	0.946506	-0.422739	-0.11423	0.471302	1.51901	-0.179706	-0.272256	-1.19117	0.809143	0.0925187	0.86213
TDO2	-0.440727	-0.668687	-0.748762	-0.664343	-1.23085	-0.095173	0.956518	1.2596	0.50781	-0.680481	0.787491	0.214025	2.16568	0.855105	1.16846	1.20658	0.357631	0.081626	1.3809	-1.30331	-0.219478	-0.80176	-0.448548	1.08171	-0.205948	-0.478682	-0.642788	-0.621362	-0.0852457	-1.09232	-0.186375	-0.329689	-0.48315
LIN28	-0.16388	-0.370314	0.273444	-0.0544702	0.651821	-0.921729	0.498404	0.905705	0.690203	-0.347136	0.76707	-0.335949	0.505881	-0.969155	0.386723	0.1503	-0.455376	-0.369444	0.0340607	-3.59565	0.310736	-1.0834	0.387726	0.442832	-0.432702	0.723358	0.112126	-0.591582	0.952796	-0.755023	0.0902708	0.460092	0.105504
ACO1	0.249712	-0.25221	-0.92162	-0.60571	0.452163	0.257252	0.533165	0.393537	0.00996339	-0.283929	-0.69959	-0.67038	0.39696	1.01103	0.611144	0.72582	-0.1812	-0.31132	0.833489	-2.67883	1.07474	0.799908	0.828956	0.394975	0.333435	-0.13395	0.0608083	-0.0934311	-0.267811	-1.15103	-0.85481	-0.660831	-0.1415
MIR425	0.532487	0.265581	-0.142514	-0.0982723	-0.0810841	-0.904146	0.104095	-0.594188	0.349931	-0.284706	0.415477	-0.0300063	-0.0664863	-0.231408	0.412543	0.216175	0.398142	-0.740615	0.411806	-3.49038	0.177892	0.20137	0.653262	0.086906	-0.0808277	-0.634225	0.851079	0.0836967	0.328549	0.359701	0.122196	0.561957	0.0164821
CD44	0.409516	-0.33326	-0.88976	-0.39475	0.0906909	-0.00210932	0.102833	-0.0092092	-0.154019	-0.53324	0.36362	0.106255	0.508388	0.708311	0.867193	0.737964	-0.504229	-0.791058	0.625121	-2.19671	1.06747	0.508175	0.749294	0.848333	0.700759	0.503725	0.63265	0.34813	0.539323	0.396981	0.630834	0.624288	0.610445
C6ORF126	-0.0172973	-0.211535	0.424847	1.18889	0.423675	-0.252637	0.644189	0.198532	0.784596	-0.264466	0.245374	-0.29274	0.593459	0.205443	-0.639074	0.543813	-0.955298	-3.86374	0.797743	-1.1013	0.160184	-0.25103	0.564232	0.36802	-0.167743	0.543575	0.415661	0.232771	0.0400929	0.00197514	0.830199	1.0382	0.204767
LOC340268	0.0123255	-0.109654	0.256636	0.771404	1.15852	0.128571	0.951155	1.19536	0.574818	-0.685032	1.30725	-0.298941	1.00156	0.0975164	1.14818	1.08975	0.795202	-3.13339	1.23176	-0.0934141	1.25345	-0.393472	1.01676	1.06759	0.237111	1.48854	0.948541	0.128214	0.758687	0.0809987	0.709361	0.688386	0.559648
LOC642755	0.0599367	0.174317	0.788602	-0.759082	0.456617	0.801573	-0.285729	-0.0676455	-0.576874	0.0152406	-0.624521	-0.599289	0.35382	-0.340841	-0.858538	-0.858073	-2.48072	-2.35114	-1.44199	-0.821434	0.215691	0.380984	0.804194	-0.352899	-0.665832	-1.01594	0.079361	-0.776054	-1.79554	-0.948149	-0.915386	-0.67089	-0.675724
DEXI	0.101018	0.824418	0.998037	-0.695716	0.448129	1.26301	-0.305193	-0.0993322	-0.529473	0.713203	-0.493758	0.117535	0.473028	0.190842	-0.874032	-0.937295	-2.32639	-1.43646	-1.32607	0.0111092	0.281277	1.07305	0.964879	-0.318274	0.299596	-0.897724	0.30464	0.0143553	-1.56675	-0.163051	-0.67347	-0.439467	-0.628802
DPYSL3	0.324085	-0.00567951	0.824507	0.179269	0.0638756	2.04605	-0.466694	-0.373662	-0.232038	-0.100083	-0.827354	-0.0124201	1.24962	0.357383	-0.620377	-0.284281	-1.01299	-0.92044	-0.00182616	-0.484524	-0.320007	0.341052	3.03515	-0.0499542	0.0403594	-2.00782	-0.0526974	0.00630521	-1.29833	-1.27052	-0.973673	-0.693334	-0.782921
AKR1C3	-0.895937	-0.986088	1.10761	0.305912	1.00097	0.430703	1.06209	-0.255675	1.3609	0.2669	-0.251056	0.0523602	0.875646	1.06191	-0.181614	1.21824	-1.49267	-1.55599	-1.48252	-0.773092	0.550349	0.598279	0.751986	-0.239099	-0.180687	-2.33826	-0.750613	-1.02059	-2.29883	-1.87612	-1.17239	-1.0998	0.110189
GLS	0.447833	1.09426	0.098177	0.0106366	0.0474546	0.326618	0.348969	0.251931	-0.0471014	0.131721	-0.0396084	0.217516	-0.0144063	0.735869	-0.435538	0.235972	-1.83799	-1.83761	-1.56449	-2.0793	0.29145	0.189578	-1.33116	-0.771899	0.562592	-0.613644	-1.12844	-0.677571	-0.472886	-0.494534	-0.563934	-0.39135	-1.54529
SDC2	1.58448	1.62622	0.501617	0.04603	0.707383	0.928276	0.764915	0.679505	0.266493	-0.183284	0.559012	1.01052	0.768654	0.655956	1.24791	1.76169	-1.57459	-1.31053	-0.615506	-2.39053	1.10739	0.721206	0.745874	-0.559418	1.34411	-0.687644	-0.228672	0.0791425	-0.412983	-0.213067	-0.416862	-0.604481	0.780209
GCHFR	-1.4738	-1.41789	0.343112	0.24112	-0.545041	0.618615	1.74536	0.27708	2.30356	0.215467	-0.398032	-0.517156	0.0592722	-1.07333	-0.628521	0.911109	0.584684	0.84449	0.901394	0.245191	-0.702508	-0.404594	-0.204017	-1.5424	-0.710104	-1.88934	-0.732467	-0.718322	-1.16314	-1.3633	-1.57819	-1.24949	-1.38935
FANCE	-0.910502	-1.4511	-0.131892	-0.469869	-0.685566	0.442184	2.53109	1.95579	1.38011	-0.183078	-0.440494	-0.926394	0.445133	0.50924	-0.188322	0.0178934	0.553508	0.267236	1.34449	-0.706262	-0.704442	-1.01735	0.664037	-0.994356	-1.00244	-1.25847	-1.30166	-1.41288	-1.16888	-1.76429	-1.26558	-1.38122	-1.04159
PROC	-0.593938	-0.030774	0.168655	-0.214706	-0.848004	-0.0855044	1.48439	0.485746	2.26776	-0.253225	-0.749572	-1.21647	-0.297678	-0.646042	-0.379986	-0.246235	-0.317207	0.357113	-0.234443	-0.000402568	-0.465522	-1.1092	-0.573819	0.27708	-0.443609	-0.0783885	-0.892379	0.148466	-0.455768	-0.604803	-0.0824934	-0.384619	-0.797521
AGRP	0.179702	-0.584767	0.207206	2.19995	0.0718038	-0.674192	2.88808	0.839589	1.88721	-0.240592	0.402635	-0.290918	0.129336	-0.612485	0.0217498	0.144177	-0.0589748	-0.793237	-0.201069	-0.527658	-0.828901	-0.628548	-0.0649869	-0.220174	-1.00596	-0.0623799	-0.472085	-0.269726	-0.23969	-0.721054	-0.172892	-0.263187	-0.405174
MGC24103	-0.692602	0.345782	1.48341	0.581178	0.164297	-0.0252754	1.09602	0.857209	2.10911	1.37809	0.55768	0.658344	0.0691935	-0.3903	0.0162538	0.517356	-0.206058	0.135285	-0.506277	-0.0789827	-0.54951	-0.0610413	-0.27667	-0.676266	-0.268598	-0.29338	-0.856554	-0.123209	-1.25885	-0.493733	-0.479084	-1.02222	-0.511382
STAC	-0.170761	0.0051125	-0.421166	2.87767	-0.996159	-0.381468	2.66899	2.52004	-0.338902	-0.193387	-1.01455	-1.19232	-0.755142	0.00178783	0.653243	0.680171	-0.94358	-0.609262	-0.850837	-1.04386	-0.386991	-0.549141	-0.760262	-0.913007	-0.137007	-0.0429561	-0.850096	-1.2304	-0.374514	-0.838646	-1.20704	-0.728954	-1.21945
ALOX5AP	-1.04177	-0.716763	1.17899	1.55352	0.434711	-0.339049	2.95031	2.4022	1.89845	-0.411917	-0.737148	-1.23813	-0.770451	0.411979	0.65796	1.53164	-0.538474	-0.884367	-0.465215	-0.399256	0.434711	-0.32846	-0.610484	-0.84082	0.387175	-0.830816	-0.375731	-0.519907	-0.31347	-1.02527	-0.536813	0.0539176	1.16196
UST	0.640195	0.16782	-0.373101	0.177612	-0.0314521	-0.251036	-0.0945074	0.306274	-0.726078	-0.502875	-0.674137	-0.633732	-0.567308	-0.437993	-0.707124	-0.822804	-0.950693	-1.04782	-0.181814	-0.700326	-0.995701	-0.830211	-0.666805	-1.18416	-0.765325	2.74828	-0.890813	-1.23329	-0.94147	-1.48459	-0.576863	-0.838628	-0.266483
PDSS1	0.974654	0.574983	-0.635439	0.908452	-0.461708	0.435213	1.52353	1.79705	-0.121157	-0.45609	-0.819244	-0.999149	-0.192116	1.18865	-0.224159	-0.598269	-0.0978786	-0.615665	0.516076	-1.34611	-1.26896	-1.34175	-0.468018	-0.549707	-1.05083	2.46991	-1.02284	-1.13525	-1.03462	-1.51014	-1.09789	-1.08195	-0.801393
TSPAN7	2.8699	3.29879	0.616009	-0.166172	0.00430722	-0.876797	-0.610191	0.270553	-0.755064	-0.694186	-0.953196	-0.412312	-1.00449	1.1129	1.33899	1.33813	-1.21142	-0.69184	-0.576639	-0.784749	-0.920068	-1.09937	-1.50714	-1.31229	-0.311003	-1.28728	-1.50298	-0.876893	-1.28669	-0.952612	-1.61676	-1.33919	-0.869066
RAP1GAP	2.1557	1.86035	-1.2862	-0.994977	-1.53812	0.170617	0.387043	0.93222	-0.333436	-0.520964	-0.885548	-0.758987	-0.2859	0.141407	-0.761176	-1.22555	-0.495552	-0.93795	0.249822	-1.2348	-1.05209	-1.39032	-0.579465	-0.781502	-1.15003	-0.582938	-1.19864	-1.70666	-1.51185	-1.79169	-1.92911	-1.52765	-1.70205
REEP1	2.75735	1.73117	-0.868519	-0.907952	-1.16127	1.44182	0.881954	0.847171	-0.39757	-0.438902	-0.0141178	-1.07041	0.352453	-0.0135162	-1.18728	-0.51159	-0.854964	-1.27059	0.00289691	-0.901462	-1.63438	-1.38915	-0.948124	-1.43826	-1.4598	-0.717354	-1.7588	-1.24424	-1.16595	-1.12185	-0.811483	-0.853806	-1.27439
CD300LB	2.79486	2.69383	-0.374836	-0.649243	-1.19586	1.05098	-0.947192	-0.27808	-0.852456	-0.120572	-1.04532	-0.645214	0.208168	-0.177118	-1.00003	-0.686499	-0.892312	-0.703175	0.00495435	-1.25515	-0.860148	-1.22104	0.00799917	-1.63241	-0.491756	-0.655828	-1.21042	-0.402414	-1.05017	-1.39964	-0.928927	-1.38383	-0.892253
MAP1A	2.26731	2.25147	-0.759148	-1.11693	-1.18457	0.900915	-0.0221442	0.293983	-1.19336	0.230842	-0.806097	0.0499931	0.905205	0.942969	-0.795574	-0.460731	-0.816581	0.559874	0.543347	-0.491521	-0.887372	-0.558408	-0.284607	0.217541	0.15866	-0.977622	-1.28323	-0.265303	-1.34405	-0.371641	-1.10852	-0.463965	-0.827592
KCNK13	1.98468	1.45823	-1.5857	-1.15333	-1.55044	0.322517	0.70036	0.621393	0.0353424	-0.259957	-0.605541	-0.73705	-0.809587	-0.129639	-0.110354	-0.245092	-0.544988	-0.275531	0.749697	-2.35339	-1.28803	-1.20063	-0.63658	-0.66865	-0.816921	1.05574	-1.03433	-0.835664	0.163846	-0.543101	-0.761612	-0.23517	-1.84991
CD1B	3.53471	3.63075	0.816903	1.15655	-0.321342	-0.0153494	0.915437	2.0131	-1.07228	-0.176096	-1.2886	-1.07225	-0.6496	-0.42027	-1.20281	-1.42892	-0.913116	-0.118996	-0.67422	-0.606615	-1.14232	-0.359346	-0.57269	-1.56275	-0.937196	-0.563122	-0.915103	-0.959725	-1.41751	-1.43278	-1.26378	-1.23693	-1.27529
PARM1	2.81249	3.15755	-0.985808	-0.497818	-0.854317	-0.752556	1.28844	1.19836	-0.241485	-0.407842	0.261759	0.275293	-0.247803	-0.819516	-0.0384463	-0.00303863	-0.67329	-1.08093	-1.16031	-1.29602	-0.855421	-0.965269	-0.846078	-0.617012	-0.962772	-0.342534	-0.948912	-1.09622	-1.18397	-1.40334	-1.08127	-1.26091	-0.637002
CD1E	2.57772	2.37856	0.261771	-0.0474159	-0.145704	0.154168	1.18647	1.52125	-0.179663	-0.247704	-0.939983	-0.835783	-0.459715	0.0222897	-0.626268	-0.428333	-0.651011	-0.601275	-0.515573	-0.664215	-0.767138	-0.624156	-0.815511	-0.887916	-0.984208	-0.639995	-0.803562	-0.492574	-1.00703	-0.961286	-1.25941	-0.872066	-0.742364
CD1C	2.6419	2.50934	0.784487	0.411383	0.819913	-0.228775	0.768324	1.28915	-0.381233	0.0788694	-0.10495	-0.591521	-0.183176	-0.215312	-0.151941	-0.128346	-0.783015	-0.608789	-0.266675	-0.986025	-0.33749	-0.853626	-0.661563	-0.690211	-0.679432	-0.630999	-0.722201	-0.767123	-0.767133	-0.992374	-0.685932	-0.539708	-0.156543
SNAI3	2.29116	1.68837	0.643404	0.491556	-0.317729	0.48871	0.628736	0.449059	0.292652	-0.139717	-0.668909	-0.44106	-0.191633	-0.404712	-0.703774	-0.12661	-0.184352	-0.275846	0.0905147	0.11691	-0.504943	-1.18534	-0.382307	-0.744521	-0.268294	-0.52879	-0.204499	-1.0435	-0.730196	-0.861639	-0.821654	-0.499479	-0.790307
C3ORF41	2.01878	2.14155	-0.214182	1.28959	0.133958	-0.266283	0.350101	0.791447	0.367606	0.237931	0.120697	0.0413411	0.113807	-0.444877	-0.14178	0.157315	-0.238975	-1.02512	-0.461585	-0.764153	-0.346015	-0.421266	-0.0639897	0.0280457	-0.733894	0.555581	-0.716868	-1.27299	-0.706783	-0.880052	-1.05851	-0.503061	-0.267324
RAMP1	2.68127	2.91852	-0.340729	-0.705036	-1.0311	-0.173804	-0.610812	-0.325767	-0.583621	0.236682	-0.984665	-0.823432	-0.246238	-1.26956	-1.44733	-0.992604	0.183137	0.000995116	-1.31795	0.209803	-0.0281295	0.0407241	-0.0112012	-1.40327	-1.02147	1.62935	-0.0238182	-0.84104	-0.261512	-0.446278	-0.220678	-0.340729	-1.24573
FLJ46906	0.967685	1.24903	2.64011	1.38279	1.64003	0.214722	0.208705	0.0544873	0.473143	0.526449	-0.343385	0.0587598	0.579692	-0.688009	0.0994433	0.502198	-0.449003	-0.537713	-1.08661	0.570094	-0.646833	-1.41177	-1.30674	-0.536308	-0.148837	-0.215977	-1.68922	-0.957434	-1.58276	-1.56776	-1.52	-1.15676	-0.452369
GFOD1	1.79904	2.43756	1.5887	0.622818	0.995137	0.828437	0.205355	-0.150375	0.0275221	0.716868	-0.310293	0.215343	-0.123462	0.608923	-0.919591	-0.4101	-0.767064	-0.257162	-0.608481	0.599118	0.0907451	0.27577	-0.422157	-0.174341	-0.8144	-0.367812	-0.79881	-0.770154	-2.2918	-0.940398	-1.64231	-1.3791	-0.380799
WFS1	2.18457	2.13978	1.17476	0.557787	0.741773	0.55455	0.271844	0.269165	0.196821	0.170412	-0.174153	-0.196388	0.490108	0.55455	0.203915	0.292534	0.256817	0.504305	0.0467844	-0.456261	-0.533372	-0.804342	-0.297555	-0.513772	0.385011	-0.514783	-1.94899	-0.463887	-0.970992	-1.57993	-1.53204	-1.50028	-0.288579
CLEC4A	1.15001	1.53519	-0.457514	0.803376	-0.0946106	-0.796806	0.755785	0.784303	-0.0670257	0.125479	0.456722	0.421296	0.0302937	-0.127882	0.941978	0.602913	-0.457522	-0.680627	-1.60162	-0.114421	0.0546957	-0.444781	-1.25953	0.521282	1.04196	1.95957	-2.19356	0.100937	-2.21482	-1.55451	-1.47604	-0.698272	-1.58383
C3ORF21	1.36115	1.90242	0.186881	1.02235	0.302524	0.17585	0.538528	0.674298	0.0697159	0.337334	0.338476	0.266948	0.472103	0.331419	0.482559	0.415099	0.211648	0.0671706	-0.621422	0.119728	-1.10029	-1.7832	-2.11703	-0.322246	-0.523807	1.74774	-1.58195	-0.567513	-0.518052	-0.664924	-0.502197	-0.318851	-0.860727
QPCT	2.09572	1.91599	-1.10047	0.93818	0.495081	0.537336	0.684496	1.15223	-0.320729	-0.525577	-0.77679	-0.79604	-0.260916	1.43273	0.873104	0.456333	-0.337807	-0.233139	0.407375	-0.265395	-0.922585	-0.866021	-0.804882	-0.470491	1.05338	0.443649	-2.08165	-0.0465053	-1.14182	-0.895164	-1.211	-0.830039	-0.194848
HOMER2	3.66468	3.34622	-0.0308609	0.014541	-0.146907	0.0181784	1.65985	1.20572	0.934313	0.0888065	-0.489737	-0.595888	-0.362705	-0.196847	-0.25784	0.101462	-0.331322	-0.176542	-0.531865	-0.1742	-0.760504	-0.846101	-0.681337	-0.611583	-0.569946	2.94515	-0.677253	-0.815077	-0.505793	-0.45134	-0.589767	-0.83338	-0.371348
CTNNAL1	4.19476	3.35332	-0.623923	0.431837	-0.126732	0.322586	1.78268	1.64211	0.0847038	-0.536271	-0.432826	-0.854406	0.565938	0.570822	0.38574	0.23809	-0.570227	-0.815344	0.253578	-0.919585	-0.330052	-0.612904	0.497709	0.192598	-0.227173	2.49932	-0.454421	-0.759737	-0.573527	-0.771352	-0.720184	-0.298914	-0.0974911
MGC4677	2.36955	2.01663	-0.358421	-0.556224	-0.835175	0.350701	1.02926	0.920796	0.228677	0.0428264	-0.103578	-0.173635	0.660591	-0.0958512	-0.0616555	-0.290761	0.475811	0.493535	1.04374	-0.880971	-0.370829	-0.468942	0.587029	-0.260826	-1.1558	0.463193	-0.166733	-0.738633	0.616809	-0.784508	-0.231341	-0.292928	-1.43578
SHPK	2.01467	1.88649	-0.17015	0.403486	-0.108627	1.05941	1.13172	0.995159	0.357068	0.0873542	0.203063	0.292723	0.909097	0.424718	0.296475	0.270959	0.0406961	0.162042	0.649946	0.0976378	-0.17015	0.1565	1.35633	-0.49338	0.0643172	0.512672	-0.414705	-0.269116	-0.494528	-0.548259	-0.35406	-0.504681	-0.562864
GPR35	2.7722	1.79055	-0.199805	-0.014571	0.408342	0.249433	1.06609	0.157755	0.472758	-0.0613905	0.542109	-0.628974	-0.0375354	0.207918	0.41212	0.232452	0.440027	-0.0397626	0.722938	-0.222815	-0.359609	-1.03291	0.0988911	-0.376787	-0.507934	1.90455	-0.0424895	-1.12579	0.257337	-1.01197	-0.422615	-0.832413	0.00119694
FST	2.93776	2.99077	-0.508083	-0.018593	-0.430206	-0.155581	1.39789	0.913676	0.804301	-0.391989	-0.0671376	-0.122184	-0.507858	0.967965	-0.158998	-0.260874	0.924199	0.884692	0.905767	0.0486965	-0.548966	-0.0645433	-0.484689	-0.0288623	-0.157251	0.639667	-0.617253	-0.438602	-0.234272	-0.360379	-0.326722	-0.581449	-0.422809
B3GALNT1	0.645683	0.321628	-0.0829181	0.0963428	-0.175507	-0.147178	0.531768	0.273003	0.332198	-0.335171	-0.216124	-0.208809	-0.15034	-0.265501	-0.14399	-0.100759	0.298142	-0.0523174	-0.0714819	-0.0599987	-0.303004	-0.497763	-0.0954704	-0.453504	-0.117119	2.47409	0.0475942	-0.461919	0.376024	-0.169006	0.105785	0.0981365	-0.45155
ERI1	1.58698	1.25548	0.201006	-0.0710453	0.205943	-0.181581	0.00812829	0.00739646	0.33867	0.0193603	0.125162	0.0164393	0.1783	-0.282576	0.0480548	0.338305	0.131958	0.111272	0.366767	0.186564	-0.230403	-0.269297	-0.0847147	-0.125737	-0.416785	2.12143	0.0516088	-0.162136	0.0142124	-0.430005	-0.285813	-0.229291	-0.20405
SPINT2	1.75648	1.69127	-0.161899	0.402307	-0.14024	-1.17049	0.0029257	-0.13449	-0.190563	-0.0193034	0.704314	0.688896	0.112447	-1.24809	0.121665	0.182959	0.00752563	0.159358	-0.428102	-0.134992	0.045429	-0.174649	-0.263994	0.502799	0.0438064	2.26443	-0.24514	-0.0678209	0.240705	-0.194486	-0.110179	0.102712	-0.151181
CCL26	1.72974	2.384	0.0586905	-0.285674	-0.0218644	-0.232932	-0.0810673	-0.201903	-0.125384	-0.167743	0.300838	0.205805	-0.712175	-0.0452751	-0.397264	-0.0566442	-0.153873	0.205493	-0.000528123	-0.412389	-0.669717	-0.172744	0.0829478	0.170694	0.266241	3.89611	-0.615853	0.132893	-0.372348	-0.184151	-0.24997	0.0823756	-0.15551
NDFIP2	2.08801	0.857663	-0.60902	-0.438806	0.0695922	-0.276164	0.56737	0.0794976	0.0021048	-0.675553	-0.0427406	-0.425342	0.30051	0.574043	0.583009	0.101785	0.309758	-0.689064	0.395589	-0.793979	0.759267	-0.401197	0.400909	0.050439	0.410721	0.638027	-0.00483825	0.270649	0.7824	0.355253	0.622565	0.0745328	0.588526
MID2	2.10273	1.63901	0.096896	0.242426	-0.0785164	0.012254	0.185055	-0.0334706	0.186158	-0.250135	0.14121	-0.304272	-0.0867035	-0.0480408	-0.442661	-0.0139474	0.198984	-0.208744	0.927843	0.28212	0.192232	0.132353	1.01971	0.152041	-0.0562932	1.32823	0.451203	0.185968	0.292322	0.155943	0.592866	0.450274	0.377301
NIPAL1	2.21081	0.932674	0.423944	0.276913	0.196846	0.278425	1.36804	0.66791	0.722484	-0.478778	0.142766	-0.332448	-0.278115	-0.152418	0.43792	0.340391	0.547578	-0.0584264	0.983546	-0.333527	0.357811	0.0872048	0.698299	-0.0100269	0.072586	0.599023	0.283626	-0.37856	0.730636	-0.276906	0.387451	0.518253	0.103209
C3ORF18	1.65836	1.19368	0.0366651	0.878655	0.213465	0.128135	0.988645	0.967213	-0.100447	-0.0621841	-0.0694988	-0.188942	0.348221	-0.164356	0.165057	0.4302	-0.300535	-0.300772	0.348414	-0.224626	0.282772	0.14509	-0.137695	0.566201	0.114793	2.22035	0.0814487	-0.0216623	0.624316	-0.129551	0.675518	0.221258	0.466173
CISH	1.52767	2.16226	-0.538702	2.07	-0.725005	-0.421958	1.35797	1.19244	-0.229868	-0.0605989	-0.253854	-0.124877	-0.316787	0.24811	-0.151407	-0.0958404	0.0192464	0.297285	-0.2998	0.395754	-0.534178	0.0367917	0.257988	0.00900312	0.155516	2.42072	-0.217393	0.0882909	-0.0706513	-0.35021	-0.11677	0.0308163	-0.743714
PFKP	2.4988	2.19641	-0.721784	-0.577519	-0.500475	0.852766	0.560715	0.833918	-0.55186	-0.105497	-1.04662	-0.675464	0.408473	0.660354	-0.157098	-0.492994	0.583923	0.997921	1.35326	1.10103	-0.694599	-0.126584	0.611739	0.0191753	-0.527968	0.681152	0.659249	0.0968016	0.748556	0.735453	0.674072	0.544673	-0.261941
EGLN3	2.43646	1.21081	-0.342797	-0.7808	-0.211438	0.770474	0.239215	0.27127	-0.401069	0.328653	0.056084	0.236217	0.34915	0.479727	0.0184348	-0.157267	0.441112	0.163048	1.44093	0.459453	-0.0967812	0.772333	-0.0890279	0.0385064	0.636478	1.80821	-0.0529803	0.579856	0.576425	1.22457	0.258374	0.290342	-0.2432
CCRN4L	1.92018	2.23321	0.106295	-0.0844745	-0.641334	0.419474	1.07479	0.580425	-0.117656	0.339673	0.295229	0.387914	0.888437	0.401423	0.160133	-0.073202	-0.397045	0.323946	0.153105	-0.262382	-0.326445	0.100789	0.298647	-0.211446	-0.573948	2.34807	0.950424	0.0225312	1.36099	0.831861	1.14345	0.862408	-0.410394
CCDC85A	2.19133	2.78924	-0.936903	-0.957647	-0.407942	0.227815	0.111325	-0.274829	0.0440163	-0.477534	-0.0979187	-0.392376	-0.0920803	0.804516	-0.177812	-0.138176	-0.218148	-0.208188	-0.503251	0.0539176	-0.394646	-1.07266	-0.372957	-0.406991	-0.152454	0.034582	-0.0323134	-0.492693	0.36224	-0.156566	-0.832781	-0.169685	-0.280179
FCER2	2.33829	3.31719	0.673575	0.172641	0.130285	-0.603435	-0.16546	0.315972	0.147619	0.496616	0.0949927	-0.133993	-0.356729	-0.527425	-0.177226	-0.528557	-0.113294	-0.0360865	0.12401	-0.272552	-0.654647	-0.115383	-0.342183	-0.501669	-0.296719	0.344828	-1.19166	-0.501629	0.314186	0.0613615	-1.77465	0.295488	-1.15577
DNASE1L3	4.47239	2.96536	0.499231	0.62542	0.170297	-0.0476172	-0.459981	0.101153	-0.102149	0.228135	-0.519652	-0.0941501	0.369316	-0.41666	-0.582851	-0.321483	-0.144784	0.360578	-0.484376	-0.0734494	-0.597411	-0.341866	-0.611026	0.00223445	-0.347702	0.338784	-0.246048	-0.137492	0.0302654	-0.144292	-0.538754	0.0320021	0.00486809
ALOX15	4.13864	4.09617	0.120126	-0.0367671	-0.0169134	-1.87552e-05	-0.0199806	0.107755	-0.253956	0.120697	-0.0212787	-0.365074	0.128003	0.00272412	-0.0204224	-0.0263652	0.222248	-0.0656903	0.310945	-0.0548313	0.250998	0.0630473	-0.00691842	-0.16383	0.154713	0.264284	0.141668	-0.0251345	-0.0946245	0.0690697	0.00145639	0.0217924	0.118546
PLCB1	2.45134	1.70866	0.293818	0.384171	-0.168841	0.524064	-0.202879	-0.199721	-0.0464591	0.688592	0.501475	0.792264	0.112367	0.392856	-0.183687	-0.640546	0.101341	0.574944	-0.712339	1.03908	-0.278307	0.448531	0.0589814	0.0792655	-0.194471	-0.461913	-0.411245	-0.109704	-0.395976	0.0921398	-0.159965	-0.341574	-0.122623
TMEM26	2.27853	2.32762	-0.524606	-0.732256	-0.030438	-0.364119	0.129243	-0.751373	-0.072636	-0.0761784	0.310305	0.715779	0.225991	0.304137	0.971148	0.441324	-0.229166	0.0384643	-0.353773	0.156604	0.228271	0.479448	-0.0518492	0.548091	0.918569	0.750975	-0.192939	0.287803	-0.205216	0.226841	-0.341301	0.0894168	0.239899
EFNA1	2.89525	2.57346	-0.154435	-0.132893	0.176795	0.151937	0.445208	-0.0783306	0.0585105	-0.123333	0.377135	0.374689	0.524946	-0.0490763	-0.0424939	0.0913275	-0.302306	0.19701	0.197513	-0.182788	0.551107	-0.0312014	-0.272257	0.189628	0.237417	0.341439	0.0975838	0.209553	-0.36172	0.288807	-0.139082	-0.211258	0.583712
ESPNL	1.73615	2.33822	-0.0235894	-0.124987	0.233459	-0.0643999	-0.0755641	0.0580532	0.396346	0.234256	0.376568	0.693578	-0.205958	0.731331	0.120312	-0.132646	0.150586	0.450992	0.0798525	0.78157	0.288004	0.821425	0.300182	0.171002	0.414969	0.600079	-0.493325	0.244376	0.21697	0.430713	0.11414	-0.0141091	0.250622
GUCA1A	3.18461	2.52302	0.575361	0.899477	0.172846	0.500833	0.37599	0.0541122	-0.0462595	0.38734	0.517437	0.34669	0.14466	0.606802	0.137005	0.590358	0.40103	-0.134724	0.469626	0.0999819	0.478206	0.711918	0.154518	0.23985	0.124699	0.13076	0.364864	0.0244473	-0.00404811	0.411958	0.287413	0.37669	0.902645
GUCA1A	3.18461	2.52302	0.575361	0.899477	0.172846	0.500833	0.37599	0.0541122	-0.0462595	0.38734	0.517437	0.34669	0.14466	0.606802	0.137005	0.590358	0.40103	-0.134724	0.469626	0.0999819	0.478206	0.711918	0.154518	0.23985	0.124699	0.13076	0.364864	0.0244473	-0.00404811	0.411958	0.287413	0.37669	0.902645
CLEC4G	1.74776	2.45902	0.522417	0.253614	0.155503	-0.176114	-0.444561	-0.225681	0.300065	0.736596	1.10844	1.5241	0.506744	0.442121	0.167628	-0.222882	-0.0862945	0.61962	-0.0236672	-0.106065	-0.0592905	0.102228	-0.497576	0.269069	0.676114	1.84219	0.094155	0.113887	-0.89641	0.0736557	-0.306441	0.0771199	0.245532
PCSK5	1.9546	2.21154	0.0442542	0.810435	0.127726	0.30864	1.69328	0.922008	-0.0132876	-0.0354993	0.155309	-0.100459	0.63332	1.05429	0.872781	1.00881	0.0586905	0.544812	0.86694	0.0241494	0.489759	-0.0607433	0.311178	0.753331	1.39629	0.782383	-0.506295	0.579586	0.0400788	-0.260729	-0.157081	-0.0239913	0.216101
PPP1R14A	2.81612	3.1807	-0.255904	0.212532	-0.0177719	0.394569	-0.069022	0.327653	-0.0673446	0.637777	0.617684	0.866394	0.251459	0.216573	-0.44312	-0.106687	-0.362152	0.483302	-0.0466275	0.417877	0.155179	0.512712	0.2957	-0.256881	0.411838	3.42711	-1.05677	-0.0933218	-0.437529	0.148309	-0.405669	-0.205622	0.0362853
GALNTL4	3.68367	3.16467	-0.0424048	0.607986	0.577673	0.53058	-0.0160101	0.028074	0.282464	0.292523	0.378889	0.030548	0.458697	0.621159	0.410243	0.209017	0.558806	0.241364	0.1201	0.131234	0.420477	0.503003	0.0469659	-0.0887119	0.266757	2.9994	-0.338263	0.450612	-0.329742	0.720191	0.388145	0.448806	-0.208559
RAB33A	3.11951	2.98319	1.09915	0.322747	1.23183	0.279935	0.0330741	0.014541	0.63989	0.189363	0.529871	0.716929	0.277033	0.296933	0.788602	0.600384	-0.276753	0.394953	0.209054	0.133235	0.444709	0.536222	0.911208	0.570123	0.311538	3.56454	1.13904	0.775034	0.990062	0.501026	0.669417	0.69537	0.664237
CD300A	2.50726	2.15704	0.716403	0.673366	0.00486809	0.66987	0.00761174	0.385078	0.403791	0.179549	0.821906	0.575022	0.801018	-1.70216	-0.298384	0.0131406	0.962112	0.95813	1.34438	1.79651	-0.532781	-0.519793	0.0749301	0.858013	-0.191852	0.108665	-0.430719	-0.282193	-0.726806	-0.424908	0.11035	0.261495	0.209728
GPT	0.922974	1.42079	-0.489176	0.696021	-0.254241	0.0431485	2.36156	1.36288	0.452047	0.474857	-0.744557	0.542862	0.119994	-0.374438	-0.0723978	0.137897	-0.0795558	0.338886	0.125347	0.0860636	-0.391781	0.50229	-1.01951	-0.422493	0.524786	-0.0275676	-0.3709	-0.285796	-0.33884	-0.881903	-0.900737	-0.289427	-0.241557
NFE2	0.630144	1.98746	0.380242	1.53174	-0.128506	-0.152994	2.73506	1.16578	0.964487	0.205192	0.980493	1.09709	0.540067	-0.291892	0.307347	0.133879	0.508033	0.110791	0.204879	1.08861	-0.229758	0.462576	-0.0258775	0.81966	-0.366548	1.62924	-1.33145	-0.0424865	-0.105993	0.0949927	0.154233	-0.3721	0.882244
MOBKL2B	1.18239	-0.0487823	-0.381243	1.45321	-0.181454	0.32602	2.27306	2.05532	-0.267373	-0.203284	0.264128	-0.156244	0.960897	0.19059	0.818965	0.505159	-0.681032	-0.878786	0.189856	-1.47178	1.03724	0.398208	1.27202	0.0538898	1.37636	1.99805	-0.101282	-0.457686	-0.203715	-0.714702	0.0565419	0.404391	0.669181
COL22A1	0.78836	0.466632	0.480007	0.531509	0.0178222	0.608232	3.02455	1.92665	0.659422	0.105008	0.203928	-0.0405681	0.768324	1.02567	0.413161	0.982963	-0.190161	-0.427068	0.184382	-0.565712	1.044	0.0591337	1.39767	-0.402655	0.947995	0.0895388	0.370142	-0.126694	-0.157663	-0.704159	0.0395174	0.0185487	0.562269
ECSCR	0.119383	-1.07653	-0.1646	-0.0102608	0.31632	0.303483	3.02563	1.94994	0.143903	-0.452959	-0.0806782	-0.225759	0.439453	0.0287247	0.028951	0.0458902	-0.0331384	0.271987	0.673502	-0.294082	0.0786645	0.54743	0.739001	0.220169	-0.134555	0.234084	0.588286	0.182387	0.558072	0.0644414	0.527261	0.284182	-0.197396
AQP3	0.608847	0.75948	0.245776	1.17775	0.264092	0.490313	2.26849	1.45109	0.785299	-0.194924	0.755212	0.179626	0.813935	0.539511	0.545168	0.826217	0.107567	0.0927893	0.128386	0.331189	0.820804	0.336352	0.803351	0.382247	-0.0446455	0.19059	0.626626	0.333263	0.312177	0.90589	1.45283	0.608724	0.151144
CCL4L1	1.98491	1.57901	-1.93866	-1.43858	0.495255	1.59983	0.494006	1.11799	-0.184454	0.0698671	-0.912708	-0.947545	0.346611	3.50868	-0.0277808	-0.113434	-0.653496	-0.504597	0.941294	-0.656549	-1.10122	-0.629282	0.894465	-1.04715	1.51805	0.693837	-0.467753	0.013841	-1.08488	-0.583186	-0.985873	-0.577306	0.715489
SERPINE1	2.05243	0.511185	0.29204	-0.212141	-0.0925417	0.957937	1.71539	1.60981	0.406177	-0.215637	-0.219126	-0.398408	0.914144	1.95553	0.206893	0.0907451	-0.323048	-0.496393	1.81963	-0.825141	-0.223419	-0.414941	1.03981	-0.324209	0.251568	3.11677	-0.408411	-0.263483	-0.621915	-0.857236	-0.199588	0.0769421	0.474576
HS.579631	2.10406	2.20566	-0.176785	-0.161611	-1.04658	1.42385	2.14339	2.24761	0.567234	0.303413	0.744066	0.620502	0.772756	1.05929	0.612702	-0.423944	0.53829	0.496084	0.570356	0.670777	-1.7988	-2.28471	-2.24398	-0.938456	-0.604218	0.386811	-1.49422	-0.196016	-0.0905264	-0.048739	0.213179	0.187578	-1.44054
GALNT14	-0.343808	0.502636	0.430039	-0.570344	0.13711	-0.198588	-0.907146	-0.768553	-0.962775	0.434423	1.74133	2.13354	1.45935	0.564466	-0.307764	-0.646783	-0.49	0.412359	-0.321448	-0.00999636	-0.322415	0.170643	-0.265265	-0.394872	0.276902	-0.713107	0.503064	-0.131312	-0.281037	0.0976243	-0.561296	-0.559941	-0.478001
C10ORF10	-0.215313	-0.190884	0.287212	-0.274257	0.00353028	0.0834789	-0.426664	-0.404462	-0.0569264	0.344851	2.4912	2.29609	2.38093	-0.0260626	-0.233956	-0.430785	-0.152875	-0.19875	0.443426	0.0657653	-0.642155	0.0323689	1.34237	0.62249	-0.59484	0.885746	0.235151	-0.626451	-0.38289	-0.139293	-0.183431	-0.103113	-0.183114
TUBB3	1.71188	2.02002	-0.539503	-0.471447	-0.773324	0.774494	1.1042	1.25507	-0.0408605	0.467916	2.47682	2.69223	2.81257	-0.00775509	-0.274706	0.129692	-0.56412	-0.497384	-0.932796	-1.3747	0.117988	-0.867157	0.0919909	0.800306	-0.0606756	1.42269	-0.187991	-1.19391	-1.00103	-0.308698	-0.260529	0.443267	-0.712889
MLPH	0.870519	0.0961809	1.06851	0.342464	-0.101081	1.66762	-0.0857003	-0.140065	0.454587	0.899222	-0.993425	0.204917	0.581428	-0.0541886	-1.47634	-0.736168	0.795892	1.18667	2.46281	-0.306577	-0.322238	0.454113	0.580068	-1.3412	-0.768646	-1.60213	-0.186328	-0.828921	-0.713845	-0.60232	-1.55941	-0.999437	-0.985256
ANKRD29	1.33226	-0.0573977	-0.429937	0.28436	-0.259869	0.644807	0.268315	0.364348	-0.177572	0.0569026	1.1536	0.769145	1.21351	0.11723	-0.393274	-0.937964	1.85606	1.98647	2.93922	0.368377	0.676078	0.472893	1.45542	-0.60331	-0.895081	-0.342806	-0.13727	-0.126114	0.759429	0.0455828	-0.176052	-0.485661	-0.777302
GCNT3	1.63108	0.844104	0.801755	0.0955599	2.84315	-0.407698	-0.156603	-0.282772	0.416278	-0.252166	0.228382	0.366722	1.00945	-0.381399	-0.262234	-0.453451	1.18232	0.875756	1.50142	0.317999	0.397639	-0.119836	1.63873	-0.640627	-0.69098	0.603473	0.405382	-0.349269	0.00355906	-1.5451	-0.780235	-0.407057	0.803971
ABLIM3	0.0937765	-1.01034	2.6635	1.92439	3.0289	-0.756192	-0.243177	-0.0259994	-0.166827	-0.789738	1.81178	0.812695	1.54561	-1.22845	0.14896	0.0738888	0.296264	-0.990191	0.0123398	-1.23776	-0.273521	-1.71943	-0.0738821	-0.180937	-1.42962	-0.543463	-0.219981	-1.16179	-0.106307	-2.28967	-1.05447	-0.216163	2.90881
MERTK	-0.842103	-1.20122	2.81185	2.62568	3.1597	-0.152104	0.945817	0.798084	0.992776	-0.46749	0.623876	0.25158	0.400877	-0.234842	1.02497	1.49926	-1.13863	-1.49157	-0.777861	-2.54798	-0.0550127	-1.02357	-1.2884	0.842263	0.0758749	-0.469066	-1.71633	-1.21546	-1.896	-1.64709	-1.02205	-0.70731	2.08043
FOS	1.20118	0.53041	2.31044	0.683373	2.48457	0.571259	1.15856	1.26052	0.625308	-0.0776331	-0.0793424	-0.190339	-0.338272	0.623174	0.545919	1.15268	-0.72216	-0.822473	0.346724	-2.10694	0.620417	0.142779	-0.464739	-0.586347	0.68844	-1.27637	-1.54203	-0.426556	-1.45415	-0.726587	-0.819478	-0.143011	3.76031
IRS2	-1.15363	-1.9628	1.66137	1.93386	2.13172	-0.796548	-0.148375	-0.438612	0.177803	-0.827113	-0.421622	-0.971012	-0.463925	-0.118738	0.231002	0.553528	-0.409556	-1.18979	0.251604	-2.12469	1.74855	0.535645	0.314847	0.665566	1.6865	-1.16124	-0.13061	0.449683	-0.080152	-0.174345	0.234796	0.492038	3.20878
HS.407903	-1.25913	-1.89033	1.59103	1.3944	2.38454	-0.582372	0.399882	-0.147498	0.404892	-0.830798	0.526069	-0.297059	0.869366	0.0729701	1.70008	1.05077	-0.155769	-1.0056	0.171104	-1.59725	0.881218	0.260279	0.0975434	0.594109	0.856787	-1.03595	-0.371226	0.0430365	0.528931	-0.164619	0.507434	-0.262258	2.27259
GAPT	-0.990332	-0.613661	1.13884	0.0308163	3.16998	-0.901112	0.371693	0.0159257	1.77478	0.133629	-0.132572	0.288607	-0.933488	-0.748238	1.90978	2.4362	-0.317304	-0.345898	-0.888162	0.0859413	-0.932496	-0.797493	-0.763812	-0.867281	-0.259437	-0.90025	-1.12333	-0.327949	-0.469719	-0.231789	-0.746161	-0.676487	1.60165
LOC653879	-0.760169	-0.624973	-0.845329	-0.854675	3.2489	-0.268181	0.105651	-0.744461	1.4179	-0.224418	-0.708168	-0.311941	-0.537897	0.736605	1.99629	3.0024	-0.867573	-0.156521	-0.414693	-0.719842	-0.327665	0.125717	-0.244559	0.0149408	0.884715	-0.229305	-0.528036	0.550497	-0.187213	0.134471	-0.0485644	-0.0569969	3.43546
C3	-0.690726	-0.275381	-0.462589	0.128623	2.38392	-0.247597	-0.147731	-0.435491	0.702826	0.0370589	-0.36424	-0.447357	-0.45258	0.298987	1.40921	2.36853	-0.205563	-0.29203	-0.153591	-0.19325	0.140844	-0.312968	0.263635	0.223731	0.0223607	-0.0650231	-0.000102435	0.0741218	0.175633	-0.146055	0.100224	-0.01257	2.5911
LOC100133511	0.036032	-0.0266341	-0.110212	0.137687	2.23445	0.409863	-0.301161	-0.557909	0.608336	0.418158	0.280992	-0.0220197	-0.221199	0.595695	1.43365	2.29491	0.0389559	-0.204888	0.172065	-0.0723098	-0.533873	0.444572	0.217826	0.315358	0.428475	0.124963	0.146056	0.899887	0.266577	0.280481	0.123746	0.0372698	2.81252
CAMP	-0.188697	-0.0838781	4.74143	2.66167	2.07485	0.310747	0.518666	-0.0529309	1.78112	-0.225116	0.261122	-0.280634	0.288878	-0.911894	-0.214818	-0.348343	-0.168562	0.413735	-0.0971793	0.253009	-0.480114	-0.686996	-0.196566	-1.03854	-0.707294	-0.276726	-0.866473	-0.421355	-0.534425	-0.697855	-0.406813	-0.725632	0.754913
LOC643680	-0.556714	0.472893	1.71297	2.52181	1.65689	-0.225977	-0.707534	0.0279184	-0.276805	0.746304	1.66991	1.73089	0.566874	-0.904886	0.252319	0.318184	-0.706225	-0.8981	-0.813251	-0.180015	-0.441303	-0.0483824	-1.25963	-0.19203	-0.0209405	0.317478	-0.421973	0.163782	-0.618597	0.195171	-0.544012	-0.273355	1.49119
PIP	-0.192643	0.294347	2.31561	1.87967	0.650002	0.316656	-0.606641	0.0542233	-0.0131901	0.635504	-0.257804	-0.291052	-0.66605	-0.125908	-0.723706	-0.612602	-0.378918	0.0684782	-0.774631	0.401543	-0.47428	0.208717	-0.0459065	-0.227638	0.331143	-1.23385	-0.509882	-0.623145	0.481526	-0.679409	-0.459427	-0.351667	-0.363833
ZCCHC6	-0.753779	0.081476	2.23866	1.36112	1.83186	0.314743	-0.57406	-0.960421	-0.180428	0.35173	-0.180428	0.338852	-0.793907	-0.355315	-0.738204	-0.602333	0.451182	1.10195	-0.0671376	1.15232	-0.526124	0.399357	-0.283332	-0.861078	-0.0617142	-0.766149	-0.270286	-0.107233	-0.603836	0.147802	-0.716327	-0.668318	0.943261
RBP7	-0.231784	-0.331861	2.30952	1.81806	0.129191	-0.544233	0.402984	0.0951548	0.412337	-0.182832	0.615915	-0.185681	0.138015	-0.532316	-0.25403	-0.334251	-0.526907	-0.360825	-0.0951422	-0.108988	-0.170188	-0.855666	-0.37258	-0.52849	-0.909325	-0.15678	-0.656037	-0.645679	-1.05532	-0.750283	-0.276144	-0.400315	-0.732114
LOC652541	-0.273418	-0.484209	2.44277	1.54662	1.12841	0.14935	-0.437623	-0.660721	0.121891	0.17904	0.356651	0.524615	0.571415	-1.0816	-0.360288	0.123282	-0.558784	-0.208171	-0.777883	-0.28366	-0.901624	-0.675892	-0.977676	-0.178198	-0.0582146	-0.159599	-0.505953	-0.717565	-0.431267	-0.559724	-0.972758	-0.254468	0.136651
HS.79881	1.70252	1.38824	2.01428	1.70324	0.892088	0.0328202	0.6124	-0.0841197	0.672045	-0.18258	0.725863	0.364135	0.806002	-0.530162	-0.26066	0.0321855	0.516328	-0.206657	0.0102499	0.247429	-0.477494	-0.546867	-0.0467064	-0.311895	-1.24868	1.12584	-0.239626	-0.961249	-0.602979	-1.071	-0.722348	-0.365104	0.188869
NUDT16	0.836231	0.924191	2.52386	1.94666	1.70871	-0.352582	-0.0141775	-0.0452826	-0.0956893	0.210177	0.499119	0.600784	0.474867	-0.395896	0.103115	-0.0305632	0.521181	0.360836	-0.0699849	0.247174	-0.380112	-0.525598	-0.199519	0.100022	-0.720006	0.0771883	-0.347083	-0.290603	-0.236203	-0.409982	-0.56934	-0.378605	0.866639
ASIP	0.743119	-0.0087882	2.43439	0.45586	0.605447	0.770592	0.792531	0.0562644	1.57816	0.491679	0.846586	0.433825	1.00013	0.0798389	-0.00301983	0.891474	0.0460579	-0.48501	0.464009	0.554137	0.0934655	-0.533401	-0.399059	-0.0373666	-0.792277	-0.336759	-0.441605	-0.381051	-0.243556	-0.238303	0.0334406	-0.261542	-0.230904
ZCWPW1	0.209129	0.269596	2.10843	1.34216	1.13547	-0.134537	0.534968	0.0161112	0.969528	0.541465	0.904064	0.502494	0.376657	-0.380906	0.115033	0.568888	0.182107	0.219178	-0.295107	0.630331	0.619188	0.207068	-0.00843262	-0.0318149	-0.452102	0.701975	0.392856	-0.33426	-0.223327	-0.862722	-0.420714	-0.0151759	-0.0107026
FRAT1	-0.760284	-1.29313	2.34252	1.97422	1.74284	-1.0257	-0.459362	-0.32435	0.352838	-0.0298723	0.427617	0.0915171	0.0990662	-0.881789	0.503807	0.627616	0.524555	-0.205056	-0.176135	0.193986	0.471437	-0.214649	-0.834375	0.464741	0.290814	-0.409635	-0.389718	-0.179855	-0.0904404	-0.255264	0.237025	0.339571	1.07749
ELA1	-1.41646	-0.860033	2.09923	1.52579	2.64744	-0.70614	-0.242789	-0.492635	1.25216	0.370454	0.453649	0.356696	0.225657	0.248207	1.54967	1.71992	0.22509	0.0509683	-0.586384	0.768299	0.125506	-0.549855	-0.79598	0.627495	0.915857	-1.18955	-0.55926	0.699809	0.524194	-0.1439	0.16913	-0.126166	1.39393
SEMA6A	0.298295	0.654811	1.51545	-0.256192	2.0845	-0.527502	-0.56824	-0.304297	-0.437914	0.0858597	-0.265939	-0.785614	-0.241189	-0.297986	0.0327215	-0.187738	-0.712149	0	-0.207413	0.290849	0.165069	-0.0500886	-0.37829	-0.38584	0.10612	0.297074	-0.034605	0.321559	-0.375645	0.349309	-0.13378	-0.487603	2.17393
SEMA6A	0.298295	0.654811	1.51545	-0.256192	2.0845	-0.527502	-0.56824	-0.304297	-0.437914	0.0858597	-0.265939	-0.785614	-0.241189	-0.297986	0.0327215	-0.187738	-0.712149	0	-0.207413	0.290849	0.165069	-0.0500886	-0.37829	-0.38584	0.10612	0.297074	-0.034605	0.321559	-0.375645	0.349309	-0.13378	-0.487603	2.17393
TFCP2L1	0.606935	-0.14236	2.08057	1.3654	1.27015	0.875701	0.259941	-0.10049	-0.654501	0.107956	-0.247092	0.160249	0.0788694	0.206231	-0.321138	-0.425774	-0.396667	0.425158	0.262686	-0.170469	-1.05105	0.446362	0.43251	-1.02149	-0.776921	-1.28204	0.21293	-0.0278323	-0.247334	-0.702898	-0.337377	-0.11573	1.53891
SAP30	0.33578	-0.30591	1.84189	1.82459	2.0191	-0.0664394	0.255162	0.324165	0.184725	-0.164335	-0.513809	-0.817259	-0.453145	0.15866	-0.0837481	-0.334544	0.309328	0.163679	0.551048	-0.275675	-0.0830083	-0.19783	0.523682	-0.372076	-0.240841	-0.326243	-0.244377	-0.0212787	-0.126606	-0.0958682	0.151092	-0.472171	2.55156
ITPKC	8.65591e-05	-0.453443	1.18453	0.920011	1.13905	0.00900312	-0.714671	-0.381419	0.183569	-0.267173	0.358711	0.38342	1.01837	-0.389258	0.102389	0.211648	0.00600353	-0.00404377	0.332885	-0.129545	0.329066	-0.120886	0.338635	1.33966	-0.118757	0.0433445	0.403126	-0.0468048	-0.175424	-0.356918	-0.15883	0.0702244	2.05204
PTEN	-0.0465157	0.303179	1.06505	1.36761	1.29732	-0.0992904	-0.281995	-0.165747	-0.0407135	0.248328	0.362621	0.392284	-0.27124	-0.0913024	0.0757106	-0.0837634	0.110283	0.260038	-0.0546994	-0.166658	0.360982	0.443564	-0.0957356	0.538975	0.318068	0.600755	-0.0357123	0.505921	0.181828	0.173869	0.047999	0.255948	2.04269
HS.552025	0.328101	0.218149	0.542734	0.304394	1.23789	0.422524	0.165352	-0.101601	0.859214	0.0639861	0.346339	0.111873	-0.0651605	0.251749	0.616791	0.800571	0.173422	-0.0950158	0.107085	-0.409686	0.590751	-0.355379	0.334911	0.401281	0.257868	0.473205	-0.255753	0.466236	0.583327	0.142701	0.0951278	0.577799	2.25621
ADAMTS2	0.195511	-0.15883	2.29721	1.826	1.90395	0.204141	0.326721	0.43645	-0.140113	-0.255661	0.0186769	-0.0187392	0.373398	-0.887471	-0.218264	0.258314	0.0108228	-0.172189	0.109869	0.465661	0.834922	0.0576374	0.0364822	0.527951	-0.100674	0.652096	0.132708	0.0447858	0.00279612	0.247125	-0.364366	0.120007	1.50856
LOC730525	-0.0281898	0.219525	2.52841	1.87896	2.39521	-0.013742	0.298588	0.202186	0.188034	0.356583	-0.0717563	0.152365	0.0300959	-0.127904	0.19179	0.128966	-0.0114905	-0.559492	0.3526	0.0621355	-0.0775007	0.487425	0.48101	0.420693	0.0684782	0.145547	0.0291772	0.288571	-0.534151	0.21769	0.0174659	-0.154275	2.23082
FAM179A	-0.100854	-0.484471	2.33915	1.53949	1.7414	0.174445	-0.197014	-0.303426	0.116618	-0.252714	0.149507	0.415661	0.634305	-0.0727665	0.25428	0.607323	-0.125489	-0.228579	0.118134	-0.432575	0.56136	0.248231	0.712781	0.446955	1.1346	0.295171	0.419183	-0.246447	-0.0452156	-0.0914576	-0.185847	0.0645656	1.88984
ACACB	-0.19532	-0.011095	2.06509	1.83345	0.851951	0.00256571	0.48906	-0.158457	0.568956	0.384415	0.478599	0.250149	0.304698	-0.397669	0.138893	0.566533	-0.0118483	-0.274055	-0.266297	0.547785	0.388013	0.103947	-1.03944	0.661367	0.542129	0.143642	-0.00224947	0.603464	0.552613	0.235788	-0.0277514	0.128175	0.906514
PRKCABP	0.11394	0.528701	2.25988	1.21758	1.4502	0.477926	0.187882	-0.306661	0.433045	0.247125	0.157613	0.55666	0.518898	0.428196	-0.007597	0.456617	0.102215	0.338339	0.00557245	0.441409	0.0115386	0.574693	-0.249227	0.165687	0.111859	0.206281	0.203427	0.305422	0.640501	0.441409	-0.0369047	0.0411729	1.11849
PICK1	0.489584	0.352826	2.35047	1.66228	1.77468	0.0491846	0.373765	0	0.506013	0.455965	0.363373	0.26726	0.392405	0.0584828	0.0523324	0.240412	0.0310705	0.0194457	-0.0469553	0.46357	0.300768	0.389941	-0.255245	0.0904334	0.165275	0.215679	0.00028851	0.184255	0.451193	-0.0186938	0.246785	0.2493	1.4308
FAH	0.405502	0.342111	2.15227	1.56064	1.84863	1.03763	0.660271	0.279127	0.681413	0.397902	-0.0113771	0.0684369	0.72994	0.285544	0.624803	0.558395	-0.0675049	-0.215494	-0.333885	0.159784	0.183163	0.175697	0.918844	0.0201288	0.4744	-0.855468	-0.49086	0.0245892	-0.680012	-0.511331	-0.622117	-0.0608742	1.23836
LOC728448	-1.1193	-0.410925	2.23641	0.755563	2.54111	0.127171	-0.43997	-0.770501	0.354576	0.687464	0.317223	0.457227	0.658801	-0.57956	-0.153548	0.151703	-0.107039	0.217653	-0.421463	0.80808	0.16705	0.772139	-0.341989	0.48452	0.306974	-0.866003	0.302161	0.313687	-0.213481	0.241633	-0.171221	-0.409075	2.94295
DAAM2	-0.333643	0.0424062	3.42157	2.10002	2.81386	0.312688	-0.682073	-0.491922	0.128293	-0.0280162	-0.102642	-0.156966	0.577335	-0.247409	0.0884401	0.144764	-0.37577	0.381117	-0.437584	0.453481	0.199098	0.0958164	-0.239387	-0.103787	-0.230474	-0.673739	0.30133	-0.0697486	0.19901	-0.200354	-0.601838	-0.353557	0.972126
MFGE8	-0.356482	-0.0454716	3.20538	2.89937	3.26496	0.0733541	0.00440791	-0.371579	0.43726	0.385055	0.0685745	0.25434	0.315311	-0.355368	-0.369356	0.0556399	-0.0728696	0.256757	-0.285903	0.553518	-0.0772374	0.110537	-0.182221	0.12989	0.155918	-0.56738	-0.446337	0.12006	-0.593359	-0.038796	-0.344256	-0.173635	3.04298
FKBP5	0.669544	0.357597	2.92645	2.77624	3.05769	0.243596	0.977734	0.854235	-0.0874636	-0.0554878	0.886581	1.15209	0.240742	0.588258	0.227914	-0.0016875	-0.432351	-0.166172	0.0289793	0.00878805	-0.494888	-0.525036	-0.345046	1.25931	0.511428	0.415402	-0.667683	0.32602	-0.114874	0.0606147	-0.18322	0.0438204	2.94839
PKP2	0.440293	0.308093	2.37295	2.09229	3.3839	0.296945	0.53088	0.416624	0.518757	0.13648	0.747026	-0.0679615	0.581274	0.183442	0.73856	0.411296	0.246299	-0.521299	0.613352	0.66339	0.0398964	0.327066	0.442418	0.549009	0.547144	-0.112057	0.216598	0.266169	0.216188	0.606404	0.728608	0.251459	2.03372
SPRY1	-0.25684	-0.0975652	3.38271	3.89442	4.36372	-0.0187728	0.175365	0.0234115	0.132077	-0.0802084	0.0614583	0.128914	-0.0329716	0.548012	0.195587	0.0984196	-0.270083	-0.278482	-0.0309921	-0.0434482	0.845101	0.560167	0.620962	0.589907	0.698299	-0.102786	0.155102	0.110029	-0.135364	0.0657515	-0.0994373	0.188173	4.9043
ZBTB16	0.528211	-0.191266	4.42461	2.81547	4.39065	-0.0379115	0.390591	0.455071	0.104565	-0.00647924	0.763904	-0.0938175	0.460522	-0.270224	0.25917	0.386866	0.185676	0.0276636	0.121546	-0.134436	0.523231	-0.107343	0.398471	0.40596	-0.139827	0.129428	0.022034	0.152845	0.497536	0.123388	0.412727	0.516358	4.22413
KLRG2	-0.956126	0.423524	0.498333	0.0834244	1.24925	0.397781	0.28824	-0.245843	0.602818	0.5766	0.198947	0.927153	0.363575	0.384404	0.534998	0.588622	0.969904	0.164439	0.486251	0.0560147	0.888897	0.494989	0.0534867	0.00603226	0.579393	0.705606	1.39232	0.144386	-2.86123	0.272752	0.0514974	0.350124	0.303015
C6ORF85	-1.26916	-0.720814	1.36598	0.257433	2.31528	-0.617718	-1.09112	-0.894834	-0.564224	0.251725	1.28032	1.2896	0.615106	-1.07954	-0.648634	-0.159747	-0.798936	-0.720629	-1.18299	-0.821126	1.2095	1.49721	0.866243	-0.525974	-0.173218	0.475241	1.66953	-0.922527	1.38538	0.23455	0.326273	0.249906	1.22627
ANG	-1.5462	-1.89267	2.5565	1.47166	1.92819	-1.0418	-0.317384	-1.07381	1.55883	-0.016137	0.73154	0.167576	1.14835	-1.65674	0.744308	1.48546	-0.395331	-0.986836	-0.468948	1.00203	1.70968	1.31146	1.32716	1.01466	0.544723	0.645656	1.20919	0.295594	0.644632	0.151417	0.675419	1.06986	2.10581
IL1R2	1.11645	0.265005	1.44474	1.79097	3.90978	1.06163	0.217864	0.259098	0.686846	-0.579652	-0.930567	-1.02103	1.41668	0.175148	1.25174	0.849415	0.206918	0.175493	1.61742	0.508611	-0.665283	-0.842589	0.00789873	-0.396274	-0.454295	-0.604494	-0.712395	-0.66241	-0.837842	-0.550307	-0.69952	-0.779581	5.3739
CATSPERB	1.15644	0.459694	1.44897	1.2334	0.752928	0.168193	1.3486	0.886823	0.799576	0.270326	1.57688	0.245642	1.20179	-0.6783	1.359	1.59926	0.498598	0.327871	-2.61966	0.287342	1.32574	0.896667	1.80194	1.21167	-0.832226	1.74821	1.31079	0.349479	0.443999	0.473683	-0.537548	0.0184348	1.12559
LOC100131836	-0.0483764	0.725732	-0.246601	-0.466562	-0.932425	0.8161	-0.0716486	-0.466367	-1.30882	-0.00187961	-0.660438	1.90225	0.152378	0.642295	-4.23639	-1.12756	-0.46372	0.600422	-1.07602	0.504285	-0.266168	0.758806	-1.38649	-0.236667	0.783473	-0.847523	0.00400513	1.508	0.172718	1.24177	-0.625073	-0.0846795	-0.376017
HS.543820	-0.317319	0.643145	-0.64288	-0.210666	-0.426556	0.699658	-0.499288	-0.487342	-0.0220299	0.909881	-0.116556	0.21666	-0.120401	1.3441	-3.07387	-0.232606	-0.0153115	1.01072	0.261302	0.931418	-0.887415	0.721373	-1.00271	-0.384476	0.21702	0.0125115	-0.211491	1.38564	-0.387683	0.867422	0.0201003	-0.323157	-0.520993
KCNJ12	-0.196122	0.461078	-0.229203	-1.19411	0.145391	0.917905	-0.162551	-1.11469	0.295993	-0.78903	-0.838169	-1.83609	1.60561	0.540553	-2.03812	0.130391	-0.0145127	0.415358	-0.618792	0.693016	-0.342669	0.638528	0.487178	0.00314165	0.344499	0.11514	0.48354	0.185461	0.128043	1.49179	0.655672	0.335723	0.0134408
PCDHB5	-0.894609	1.51207	-0.427025	-2.04626	-3.89103	1.05542	-0.36252	-0.24719	-0.560298	0.970648	-1.32521	1.85592	-0.387246	-0.19277	-1.28984	-0.0971299	0.708461	1.43361	0.379	0.394734	0.136086	0.474244	-0.0746902	0.132327	0.886066	-0.317227	-0.421863	1.71692	-0.0507011	1.56193	0.0352157	-0.916399	0.0833427
HS.579678	-1.05548	0.490765	0.0325523	-0.241044	-0.469124	0.347575	-0.0781966	-1.12549	-0.678192	0.970257	0.309339	0.726151	-0.793792	0.311387	-0.724426	-0.366801	-0.373206	1.03245	0.329847	0.977016	-0.313985	0.899593	-0.318124	-0.415357	0.659304	-0.279054	-0.243103	0.883957	-0.371366	0.65689	-0.835638	0.112153	-4.722
ID4	-3.82805	-0.201112	-0.0731185	-0.133219	-0.489984	1.01899	0.0483199	0.173741	-0.493414	1.29195	-0.0176098	1.75099	-0.80668	0.500047	-1.01014	0.571551	0.0916254	1.12609	0.289386	0.94599	-0.508699	1.57256	0.260736	0.0741766	1.67044	0.0500349	0.224374	1.22556	-1.34251	1.0812	-0.193143	-0.124288	-1.42773
HS.553301	-0.798733	-1.67642	-1.23528	-0.370314	-0.469152	-0.974279	-1.37181	-0.872039	-0.835039	-0.939842	-1.10673	-1.51735	-2.8802	-0.734726	-0.739876	-0.807104	-0.912621	-1.48745	0.186424	-1.7537	0.590865	0.00675042	0.757757	-0.0261434	-0.523504	0.315485	0.902799	-0.310509	0.471073	0.375	0.739019	0.614258	0.409364
RARRES1	-0.997489	-1.45073	-2.11429	-1.93888	-1.35836	-0.924133	-1.6393	-1.14659	-0.304491	-0.375351	0.554746	0.389291	-0.0429427	-0.600151	-0.69431	-0.810369	-0.617151	-0.74173	-0.0459511	-0.92136	0.984589	0.501383	0.700555	0.942323	-0.547194	0.304242	1.08946	-0.158177	0.0409205	0.227421	0.875057	0.621656	-0.636488
TSC22D1	-0.840859	-1.18876	-1.94243	-1.88729	-0.371286	0.032115	-0.265164	0.225189	-0.801556	-0.622605	-0.901939	-0.931869	-0.484491	0.870242	0.00249371	-0.0707104	-0.555102	-0.530052	0.651555	-1.03859	0.701132	0.742782	0.902413	0.374856	0.438453	-1.26041	0.431195	0.883801	1.01328	1.04417	0.784211	0.56845	2.18867
BHLHB3	-0.162764	-1.17418	-0.200754	-0.594838	-0.518895	0.217305	0.475573	0.227618	0.138841	-0.313427	-0.186871	-0.530747	-0.242231	1.92878	-0.347456	-0.02893	-0.0703756	-0.00236507	1.1427	-1.60815	1.29926	0.62686	0.820036	1.48402	1.38215	-2.64463	0.244449	1.13439	0.724039	0.681836	1.21195	1.58365	0.907668
CXCL9	-1.51771	-1.29751	-2.30703	-2.09305	-1.71719	-1.73393	-1.42786	-0.739731	-0.5707	-0.793149	-1.52637	-1.81568	-1.79649	-0.18842	0.127871	-0.458491	2.08954	2.0244	2.48398	-1.32197	-0.83286	-0.444671	0.249737	-0.00522045	-0.274629	0.354971	0.551639	0.654628	2.64602	0.466142	0.782643	0.367494	-0.54511
GPR84	-1.98634	-0.648247	-2.57167	-2.58053	-1.22359	-0.196084	0.233913	0.673032	-0.314141	-0.460116	-0.533994	-0.0175572	-0.151271	1.17015	1.42749	1.1975	0.255899	0.382169	0.436759	0.20211	-0.348642	-0.048451	-0.387551	1.70004	1.80255	-1.06617	-0.72302	1.23004	-0.0197348	-0.0740067	0.126629	0.670541	0.179193
STAT1	-0.57741	-0.649249	-2.00886	-2.06773	-1.59575	-0.3346	-0.82236	-0.562621	-0.35777	-0.23832	-0.977921	-1.09628	-1.16703	0.326963	0.64321	-0.349439	1.31524	1.22087	1.26404	1.01018	-0.50833	0.126563	0.471697	0.421996	0.00762609	0.340631	0.39548	0.806118	0.736951	0.696608	0.670478	0.432671	0.445451
TNF	0.125387	0.570016	-2.19278	-1.63725	-1.17851	0.314627	0.422965	0.734924	-0.454986	-0.00774349	-0.468645	-0.623025	-0.404999	1.69925	0.215964	-0.397192	1.14119	0.870021	1.86057	0.117017	-1.29677	-1.15334	-0.0195052	-0.437125	0.864858	0.864612	-0.609658	0.533763	0.931373	0.51435	0.565568	0.132445	-0.580731
LDLR	0.356899	0.480451	-3.06172	-1.79528	-2.73362	0.298764	1.21595	1.21484	-0.992589	-0.2054	-0.674197	-0.577588	0.179129	1.18786	0.316343	-0.195623	-0.00346952	-0.0405355	0.350927	0.629445	-0.324974	-0.19349	0.282191	1.10243	0.532467	1.03831	0.742851	0.939956	0.84839	1.21935	1.17886	1.09242	-0.836202
CD209	2.35221	3.08811	0.11913	0.455828	-0.0641888	-1.34284	-0.711037	-0.0781067	-0.913463	0.331866	1.80641	2.08655	0.243803	-0.805537	0.557572	-0.252728	0.591986	0.571046	-1.50275	1.0504	-2.122	-1.82554	-3.15737	-0.362243	-0.0544492	1.21832	-2.93915	-0.935095	-2.21259	-1.91489	-1.71311	-1.53247	-0.837086
ID3	-0.454905	0.0467006	-1.0219	1.44059	-0.888226	-0.519307	1.26514	1.18161	0.599708	-0.217202	0.862368	0.772772	0.828177	-0.798968	1.22844	2.72694	-1.25398	-1.39889	-1.53812	-0.904788	1.17629	0.836611	0.0598813	0.374778	1.55427	-1.13086	-0.524666	0.532516	-0.422381	-0.69211	-0.74939	0.516822	-0.6129
SORL1	-1.3239	-1.35036	0.76746	0.489317	0.0574433	-0.779611	1.92845	0.0529584	2.94757	-0.153485	0.23996	0.281289	-0.812914	0.110684	0.981275	2.72462	-0.286515	-0.523309	-0.733155	-1.11445	0.484685	0.562484	-0.268454	-0.944102	1.06774	-1.22834	-0.477231	0.564603	0.846963	0.229083	-0.298249	0.201044	-1.21205
GAL3ST4	0.175454	0.0525689	0.0209253	0.101946	-0.045296	0.182654	4.00997	2.0614	5.05484	-0.0960224	0.441388	0.586193	0.733276	0.527251	3.37501	4.96934	0.181268	-0.419536	0.154635	0.615849	-0.118237	-0.172157	-0.0129702	0.788911	0.401423	0.179294	-0.260173	-0.238817	-0.451857	-0.436028	-0.322029	0.236144	-0.502209
VNN1	-2.77404	-2.51794	0.916484	0.0321291	2.14068	-0.156244	-2.39515	-1.58192	-1.14263	0.00181665	-0.0231496	-0.162725	0.212295	0.111926	0.513056	0.727677	-1.42746	-1.41322	-0.0422399	-3.33892	1.76014	1.24195	0.460564	1.11904	1.87201	-3.2216	-0.925297	-0.27021	-1.84764	-1.87177	-1.69859	-1.36224	1.84423
CLEC5A	-0.0518732	0.0291065	-0.920464	-0.779985	-1.19239	2.30209	3.82437	3.29437	1.33632	0.00475306	-1.25875	-1.03561	0.547953	3.07955	1.89086	2.63509	0.282558	0.540236	1.54418	-1.94587	-0.554498	-0.164039	-0.656861	-1.93239	1.33209	-3.21431	-2.18572	-1.06144	-2.04452	-1.91416	-2.75017	-2.08738	-2.28864
TACSTD2	4.33962	3.02252	-0.739285	-0.328792	-0.958365	0.361454	4.51698	3.36817	2.93119	-0.556514	-0.199852	-0.402355	0.669272	1.23125	1.26019	3.13634	-0.585958	-0.896337	0.370276	-3.03695	-1.00785	-1.38061	-0.988874	-0.686513	-0.0896419	-0.424475	-1.43081	-1.49722	-1.49095	-1.95288	-1.55659	-1.5002	-0.355199
CCL2	0.617543	1.26252	-3.35421	-1.40254	-1.82957	1.43923	2.7418	3.17168	-1.80749	-0.262339	-0.292792	0.364371	0.433835	3.23957	3.53092	1.21307	0.133077	0.851895	2.01704	0.871536	-4.15556	-2.92291	-3.16688	-0.116853	-0.338929	0.271736	-1.9726	1.11726	-0.141959	1.28662	0.978737	0.806753	-2.09568
CCL7	0.817942	0.145717	-1.19734	-0.755683	-0.681337	0.705783	2.46126	2.06057	0.176042	-0.247859	-0.0865074	-0.0353042	-0.0303835	1.9312	3.68613	1.73898	0.549117	0.497076	2.6727	-0.149647	-1.72595	-2.13757	-0.983372	0.448711	-0.0944858	0.991528	-1.1937	0.996447	-0.26662	1.18603	1.81633	1.54552	-0.0692733
UBD	-2.38194	-1.68927	-3.45156	-2.85808	-1.6717	-2.16618	-2.50963	-2.07534	-1.17896	-0.373281	-1.76351	-1.80285	-3.04386	0.502157	-0.106104	-1.36853	2.25585	2.24805	2.80684	-0.833308	1.53453	1.47717	1.07409	1.67564	0.913071	3.40263	2.70568	2.81238	4.92919	3.14154	3.45221	2.69769	2.68454
OLFML2B	-3.19419	-1.79103	2.26677	1.84023	2.94856	-1.56162	-0.599908	-0.767988	0.00341514	0.170938	2.41213	2.69625	1.76456	-0.843275	1.5865	2.0922	-1.78525	-2.00534	-3.55338	-0.547702	0.53097	-0.239672	-2.31422	2.8169	1.6824	1.71158	-1.53579	-0.151388	-3.59965	-1.14839	-1.23364	-0.324686	2.21218
MARCO	-1.01581	-0.504837	1.24731	0.378545	2.12395	-0.0222204	1.49307	0.419679	0.320739	0.169733	2.59243	2.99378	3.43619	-0.67463	2.97888	3.05276	-0.561054	-0.682092	-1.35345	0.165352	-0.361722	-0.604259	-0.72667	1.91567	1.40319	-1.42188	-0.729849	-0.966176	-1.50729	-0.932471	-0.898358	-0.354378	1.59402
PLTP	-0.840239	-0.734256	1.12884	-0.0866927	2.70051	-0.2253	1.23386	0.726544	1.39338	-0.198138	3.01842	3.30741	1.64726	0.717921	1.73905	2.74331	-0.461857	-0.594456	-0.894547	-0.225896	-0.494363	-0.3553	-0.428667	1.2755	0.633543	-0.763127	-0.336847	-0.255624	-0.703708	-0.452979	-0.535355	-0.0519629	1.10283
NEURL2	1.05387	-0.242059	2.00075	1.63674	4.10607	0.134379	1.86144	1.81672	1.60091	0.278389	4.30247	4.03479	3.1785	0.765687	1.83852	2.80855	0.664792	0.300534	0.492458	-0.108867	1.10998	0.316181	0.852862	2.03611	0.371715	1.51487	0.668736	0.475656	0.561615	0.162983	0.777535	1.27539	2.09957
CD72	-0.787483	-0.78697	1.05898	0.166484	1.96063	-0.603735	-0.726176	-0.455958	0.866457	0.422513	3.46435	3.57529	2.15789	-0.466823	0.526339	1.01213	2.42561	2.48262	-0.121485	3.68183	1.27101	1.10865	0.130417	2.02267	1.31713	0.253045	0.99192	1.04453	0.645001	0.833133	0.290967	0.141119	2.53169
FPR1	-2.2697	-0.962978	0.268662	0.169976	1.40376	0.16651	-0.305733	0.156461	0.0831929	0.331728	2.84123	3.80425	2.51712	1.16624	2.27016	2.50794	0.779856	1.42985	0.40068	1.2366	1.53236	1.71997	-0.867592	3.30212	3.49757	-0.871416	-0.382431	2.50931	0.629818	1.08568	0.933082	1.54203	4.29252
ENPP2	-0.378031	-0.156143	-3.7294	-0.293141	-1.98457	-1.43697	-0.432052	1.09936	-2.00926	-0.606472	2.54173	2.98539	2.04422	0.476952	2.35236	1.10862	-0.508451	-0.178631	-0.442424	0.232403	1.57468	1.28545	0.554677	3.8986	3.28463	2.89848	1.24863	1.76325	0.501302	1.68273	1.96599	1.87604	-0.285383
ATF3	0.972487	0.846008	-2.54482	-2.38325	-3.01919	0.796556	-0.446205	0.0714606	-0.75991	-0.125653	-1.90243	-1.87259	-0.862879	0.333241	-1.71342	-1.52205	-0.732428	-0.469138	1.25084	-0.548706	-0.899496	-0.105972	1.57249	-1.95281	-1.17607	0.703703	0.640093	-0.120735	0.96152	0.790855	0.552761	0.146825	-2.01544
HS.224794	1.66028	1.40327	-0.79445	-1.38346	-1.55571	0.303155	0.397781	0.650094	-0.643464	-0.0701878	-1.71442	-1.30667	-1.3857	1.26349	-1.60634	-2.16714	-0.770323	-0.43405	-0.133986	0.313896	-0.315743	-0.068733	-1.14172	-0.250764	-1.3926	1.96042	-0.0370157	0.266001	0.751352	1.2347	0.842062	0.80383	-1.94854
ZNF366	1.75611	1.32738	-0.8333	-1.20164	-1.2933	0.278913	0.450929	0.692579	-0.605681	-0.472437	-1.65147	-1.19593	-0.860096	0.853684	-1.44231	-1.24682	-0.642232	-0.509142	-0.00653576	0.348754	0.0438064	-0.236096	-0.359801	-0.317623	-1.69179	2.30372	0.416202	-0.175535	0.992428	1.36337	1.14014	1.24255	-1.53108
CD83	1.57344	1.13711	-2.30914	-2.38135	-2.42524	1.01546	-0.0117901	0.235617	-0.111109	0.0763949	-1.99565	-1.95509	-0.645577	0.900343	-1.07828	-0.926849	-0.151729	0.0389418	1.33685	-0.763614	0.172859	0.666157	1.51717	-1.44391	0.351425	2.81835	0.635606	1.234	2.39589	1.82509	1.27674	1.07338	-1.36141
TGM2	2.15951	1.91282	-2.03189	-1.65583	-2.65765	0.835019	0.513339	0.528981	-0.294661	-0.133829	-0.954523	-0.642257	0.312038	1.10341	-0.405052	-0.131779	0.564983	1.06649	1.0828	-0.461078	0.543902	1.17345	1.43768	-0.111672	0.451256	3.52542	1.09201	0.638074	0.937103	1.05565	0.877532	0.881109	-1.33331
MIR155HG	2.01454	1.11153	-1.19147	-0.279545	-0.399098	0.834752	1.44973	1.4519	-0.136217	0.0917201	-0.267014	-0.461821	0.278568	1.44523	0.3261	-0.95021	0.422836	0.322701	2.27335	-0.259325	0.562328	0.423212	2.20994	-0.288206	-0.134944	1.51134	0.850567	0.325686	1.40215	0.322228	0.507526	-0.613121	-0.135023
TSKU	1.69507	0.839605	-1.14816	-0.904362	-1.51163	1.44225	1.44027	1.12062	0.979901	0.0720646	-1.13849	-1.43246	1.07977	1.82983	-0.511045	0.0776122	0.0508151	-0.0600257	2.06197	-1.35251	1.5869	1.6704	2.83864	0.0949927	0.35496	1.6088	1.79777	0.273874	0.85449	-0.0489345	0.484643	0.460155	-1.4464
IL1RN	2.89054	2.50657	-2.80018	-1.6811	-3.5565	1.19138	2.23408	1.87708	0.458613	-0.361982	-1.07488	-0.735886	-0.0458677	1.08611	-0.299992	0.213304	0.299936	0.685725	1.28923	2.42736	-0.0750184	1.20231	2.62837	0.900815	0.742843	2.36575	2.42461	0.578523	1.15665	2.14364	2.01915	2.05808	-1.50191
ALDH1A2	3.89901	3.1956	-1.19259	-0.739493	-1.5894	0.00376053	2.32033	1.83003	0.0438064	-0.267234	0.751627	0.639908	0.700218	-0.186681	-0.568961	-0.282598	-0.659328	-0.674252	-0.613688	-0.954428	1.32571	1.02179	0.832056	0.840016	0.124897	2.20585	0.65306	-0.42271	-0.777878	-0.434188	-0.0568108	0.0965722	-1.43454
MMP12	3.86423	2.91372	-2.11915	-1.72411	-2.24939	0.258157	1.15587	2.05156	-0.624601	-0.712438	1.05809	0.803004	1.31829	0.56626	0.342327	-0.629959	0.223101	0.0547235	1.08435	-1.33233	0.866971	0.626234	1.69482	1.52518	0.0181784	0.123017	1.57325	-0.480498	-1.26975	-0.0845954	1.20393	0.993645	-1.14626
CCL22	5.00557	4.16528	-1.13464	-1.49677	-1.47576	0.445133	0.594099	0.0360883	0.380297	-0.452943	-0.74781	-0.787911	-0.647454	0.242023	0.395183	1.24253	-0.628718	-0.66259	-0.185331	-2.67328	0.533753	0.859174	0.495143	-2.15133	-0.205953	3.65827	0.430424	-0.225248	2.05224	0.853413	0.526269	0.876212	-1.96864
PALLD	4.45376	3.4868	0.597107	0.147971	0.190741	0.557915	-0.0931017	-0.073117	0.762383	-0.0250992	0.279947	0.173089	1.53786	-0.163615	-0.628394	-0.0216447	-1.60216	-1.49543	0.345964	-1.23596	0.901379	0.764635	2.4526	0.109815	0.0661925	3.60336	0.633152	0.0655723	0.0531948	0.0428964	0.113834	0.341906	-0.774103
CCL3L3	1.70337	2.13518	-2.06042	-1.9275	-0.407651	1.97964	0.99416	1.45419	-0.744794	0.0979613	-1.20638	-0.485343	0.218831	3.01423	0.667084	0.386403	-1.32694	-0.765648	1.23328	-1.58073	-0.2959	0.432991	2.23877	1.20101	2.14101	1.55267	0.473247	1.9722	0.149129	1.60317	1.4142	1.57448	0.594568
CCL3L1	1.96867	1.9685	-1.90753	-1.4353	-0.208513	1.83888	1.09725	1.70184	-0.67746	-0.0629962	-0.869267	-0.587197	0.371905	3.06942	0.790739	0.607494	-1.17767	-0.757877	1.33994	-1.51909	0.066289	0.329962	2.76392	1.43808	2.05281	1.87034	0.750984	1.74217	0.388201	1.43645	1.69661	1.89753	0.635801
CCL3	2.18012	2.04839	-2.37738	-1.65287	-0.280715	1.69544	1.15388	1.66598	-0.820785	-0.132156	-0.964753	-0.92154	0.147763	3.12006	0.956882	0.610662	-1.16873	-0.920205	1.50905	-1.57442	-0.0186792	0.382889	2.7628	1.60103	2.41954	2.10217	0.851207	2.00395	0.46875	1.60248	1.88915	2.28256	0.803227
LOC728835	2.0761	1.89445	-2.49667	-1.85579	0.385409	1.2574	0.220825	1.11266	-0.637239	-0.182465	-1.04357	-0.706079	-0.161321	3.5431	0.401969	-0.0438378	-1.02775	-0.983621	0.893098	-0.884743	-0.381761	-0.142672	0.927669	2.03066	2.15165	2.39181	0.261796	1.8887	0.0438904	1.74151	1.54726	1.97214	2.30685
CCL4L2	2.15545	2.33301	-1.84	-1.52631	0.286231	1.32092	0.406841	1.05154	-0.504978	0.248559	-1.01498	-0.265433	0.229711	3.56789	0.472269	0.0321714	-0.657352	-0.368275	0.776854	-0.216994	0.0162824	0.0826753	1.17173	2.36048	2.63236	2.43157	0.426952	2.49506	0.340608	2.01532	1.76441	1.99189	2.46387
EBI2	1.43201	0.511853	0.999055	1.19836	1.4886	-0.479532	-0.600179	-0.449125	-0.673394	-0.411861	-0.0935388	-0.404292	-0.225624	-1.37351	1.09345	1.16505	-2.38879	-2.70992	-1.57887	-3.33527	2.53252	2.11105	2.76675	0.726482	1.09964	3.27428	1.6556	0.0344693	0.961179	0.596525	0.484056	0.457069	1.60597
GPR183	1.29777	0.415899	1.26743	1.49491	1.75351	-0.732414	0.0844725	0.119848	0.0662063	-0.820797	0.303787	-0.439236	0.459138	-0.943824	1.00955	1.068	-0.764731	-1.64857	-0.393275	-1.38345	2.74257	1.79961	2.88928	0.758363	0.957142	3.58732	1.6673	-0.175599	1.27443	0.412619	0.961023	0.71425	1.82305
GADD45A	1.57812	1.13849	2.06261	1.11269	1.99722	-0.777742	-0.149807	-0.0482794	-0.049448	-0.22942	0.0479571	-0.249292	-0.171108	-0.423195	-0.0619657	-0.044717	-0.299875	-0.389767	-1.01681	0.990846	2.58519	1.73853	1.3124	1.81036	-0.375373	3.43332	2.43108	-0.193382	0.151079	0.353414	0.931048	0.772941	1.57193
CXCR4	0.363788	-1.87669	1.09148	0.136821	1.57694	-0.789235	-1.59526	-1.54647	1.59687	-0.291504	0.396203	-0.0355674	-0.331345	-1.36896	-0.246556	1.37721	-0.576177	-1.17297	-0.119564	-1.39182	3.25766	2.62718	3.07195	-0.123764	0.926834	3.37836	3.03506	0.512389	1.87853	1.23915	1.6463	1.60607	1.60527
TMEM71	0.168347	0.825989	0.943959	0.413984	1.16829	-0.516483	-1.63531	-1.18485	-0.326462	0.281455	-0.00793641	-0.350708	0.264921	-1.45216	0.572705	1.13447	-1.08826	-1.2371	-1.10963	-1.8597	2.87983	2.78396	0.775278	1.70837	2.75139	2.56308	1.48949	1.32274	0.679667	1.06771	1.50606	1.54584	2.55179
FAM110B	2.31611	1.5662	-0.119865	0.582537	-0.0704241	0.290896	-0.243506	-0.357981	0.266709	-0.0520915	1.02433	1.07003	1.27319	-0.602898	0.724668	1.05175	-0.74795	-0.0563907	-0.374516	-1.44457	2.39552	1.8045	-0.153528	1.84239	2.50596	1.72853	0.357023	1.2221	0.520799	0.744273	0.696857	1.38768	1.84131
RARRES3	-1.46317	-0.72738	-1.12215	-0.772966	-1.32978	-0.485032	-1.25646	-0.57789	-0.317738	0.466288	-0.374412	0.020328	-0.765646	-0.396132	0.114207	-0.730529	3.5842	4.12092	3.08372	3.17815	-0.509795	0.164954	-0.221157	0.273158	-0.0431924	0.552643	0.655672	1.44722	2.58529	1.46799	1.12734	0.762978	-0.21069
SLC6A12	-0.143256	-0.45506	-0.0806126	-0.47511	-1.28656	-0.0977319	0.0681617	-0.0973815	0.205943	-0.195485	-0.390544	-0.601545	-0.0509985	-0.101996	-0.938901	-1.05209	1.78713	2.15771	1.70503	0.931728	-1.61644	-0.553873	-0.722406	-1.70305	-1.59374	0.0203991	0.255912	0.0460859	2.10054	0.866204	0.527731	0.162764	-0.385808
CFH	-0.608969	-0.662394	-0.21292	2.95537	-0.331449	-0.804282	-0.00872433	0.102336	-0.288969	-0.186216	0.348176	0.0659169	-0.392366	-1.05533	-0.102471	-0.491425	1.55739	0.997943	0.539521	0.783071	-0.403185	-0.72363	-0.217897	0.168013	-0.104164	0.189489	-0.162178	0.328997	1.47681	0.416732	0.865713	0.456869	0.327676
C21ORF7	-1.44114	-1.07469	0.653629	0.420207	0.745401	-0.899205	0.23352	-0.426057	0.525297	-0.195386	-0.386585	-0.723072	-0.156264	0.128148	0.711477	1.07143	2.25426	2.23163	1.62746	1.69345	0.394898	0.285639	-0.029217	2.22635	1.40333	-0.883899	-0.571626	1.25904	0.809505	0.869271	1.08419	0.721163	2.15852
NAT8B	-0.452457	0.210838	0.96496	0.700493	0.292782	-0.864045	0.584279	-0.0553604	1.23954	0.415997	0.618784	0.678478	0.501954	-0.888429	1.15087	0.930919	1.83087	1.74568	0.857862	3.55652	-0.554248	-0.43246	-0.679936	0.523893	-0.161035	-0.13257	-0.486325	1.02543	1.84289	0.707366	1.00061	0.190855	0.268866
SEPT4	-0.0498496	-0.176229	0.15256	0.255839	-0.0765024	0.163409	0.0490173	-0.0905848	-0.127592	0.173294	-0.0115385	-0.176337	0.468562	-0.103421	-0.0919695	-0.161019	3.05938	2.70844	1.90673	2.7059	0.236168	0.15256	0.343089	-0.0778235	-0.0901609	0.238689	0.146134	0.175914	0.840177	0.186463	0.356448	0.143798	0.0598675
LOC400696	0.0309716	0.0347651	-0.493031	1.60012	0.0760665	-0.208014	0.284514	-0.00616046	0.320577	-0.328848	-0.762772	0.324546	0.430671	0.0736009	0.268698	-0.0772815	3.81903	2.99466	2.3569	2.40797	0.482291	0.228061	0.137359	0.414828	0.105021	1.02198	0.55715	0.30723	2.49581	0.755247	0.738967	0.452827	0.235445
FLJ39827	0.219066	0.667847	0.412901	-0.0536165	-0.43	0.243815	0.257614	-0.195523	0.365077	0.459253	0.0494635	0.0389137	0.135981	0.570531	-0.194734	0.101516	1.59122	1.92315	0.732946	2.02548	-0.567466	0.21456	-0.460165	0.404075	-0.43998	0.927692	0.723934	0.896597	2.09119	1.37931	1.25033	1.12572	0.625055
AUTS2	0.0357647	0.26141	0.168796	0.020584	0.00216242	-0.369747	0.408951	0.0927352	0.47281	0.40499	0.126114	0.3606	-0.209645	0.41618	0.90327	0.582989	2.21146	2.06784	1.01843	1.30468	0.77376	0.464689	-0.165968	0.281241	0.663463	0.542228	0.372763	1.24455	2.02304	1.46565	1.36378	0.354712	0.115007
ASCL2	0.0873949	-0.313187	0.11514	-0.0878836	0.354159	-0.152604	0.0284418	-0.123659	0.841563	0.0177367	-0.146915	-0.411382	0.159952	-0.187393	1.2586	0.776609	2.76575	2.47991	2.68997	2.67172	-0.851524	-1.29201	-0.608848	0.928207	0.89145	1.24901	-0.0771384	1.33781	2.29541	1.48377	1.5638	1.30138	1.54723
FLJ10489	0.883574	-1.55737	0.285568	0.432307	0.264176	-0.117482	-0.138653	0.270481	-0.104086	-1.0596	0.125532	-1.06582	0.559374	-0.689136	-0.722494	-0.183987	0.506338	-0.688144	2.58429	-0.970396	1.79244	0.698067	3.45207	-0.161176	-0.920341	1.72571	3.46234	-0.248349	1.90756	0.674162	1.33337	1.27691	0.811446
GP1BA	-0.940501	-0.149018	-1.31846	-1.10482	-0.419756	-1.15919	-0.671745	-0.530762	-0.666466	-0.413569	-1.34419	-1.00624	-1.05381	2.71937	-0.0745474	-0.171055	-0.896007	-0.45672	-0.452341	-1.29544	-0.683456	0.194541	0.111686	-0.591388	0.276997	2.04548	-0.66771	0.803326	1.33473	0.151339	-0.171799	0.0704168	-0.36119
PDCD1LG2	-0.236412	0.124434	-2.02226	-1.24741	-1.5687	-0.793714	-1.18477	-1.00296	-0.902751	-0.485671	-0.507148	-0.00441418	-1.35298	-0.319582	0.295653	-0.0353382	0.120086	0.479024	0.301014	-0.0913131	0.562621	1.15041	0.366935	1.34069	0.813713	2.62078	0.865032	1.33909	1.0957	1.25035	1.15131	1.18696	-0.701703
MMP25	-0.646112	-0.132934	-1.42841	-1.11656	0.445155	-1.31679	-1.28264	-0.838133	-1.11352	-0.140776	0.295041	0.459988	0.162571	0.542526	0.498435	-0.337887	1.36405	1.54528	0.225768	0.402613	-0.445466	-0.615232	-0.594228	1.02913	0.60047	2.18477	0.0790743	0.78219	1.95272	0.944499	0.932605	0.788418	0.433408
MYH10	-0.19719	-0.239001	-1.08979	-0.777069	-0.779655	-0.943971	0.423191	0.11314	0.17705	-0.010441	-0.642304	-0.60415	-0.8951	-0.0445265	-0.0550756	0.0144696	-0.582877	-0.662405	-0.721439	-0.877895	-0.0981488	0.0670604	-0.789678	0.60144	0.975014	2.4789	-0.00270904	1.92702	1.57427	1.66155	1.62682	1.32655	3.064
TNFRSF4	-0.806862	0.358734	-2.16878	-1.7013	-0.119909	-0.707555	-1.27327	-0.553596	-1.13076	-0.0569143	-1.40838	-1.02721	-1.08702	1.9234	-0.470387	-0.827681	-0.684033	-0.594604	-0.348607	-1.42116	0.912987	1.448	1.14118	0.711363	0.942616	2.06025	1.20311	1.33443	1.98013	1.19166	1.29091	1.00023	2.39503
LOC652184	0.191992	-0.758926	-1.26932	-0.373832	0.622809	-0.437801	-1.17806	-0.92824	-0.425711	-0.141182	-0.663248	-0.877746	-1.69762	0.736155	0.22625	-0.224161	0.141773	-0.0703711	1.07389	-1.44985	1.40801	1.11102	0.948197	0.956057	1.56602	3.21285	1.73713	1.40825	2.33505	2.14486	1.84541	1.787	1.38516
LRRC32	-0.670047	-0.448556	-1.57019	-0.58241	-0.519034	-0.26918	-1.00028	-0.258643	-0.536348	0.065007	-0.528848	-0.120373	-0.241419	0.980669	-0.0618091	-0.173593	-0.706418	-0.327653	-0.121046	-0.671639	1.02583	1.51109	1.44583	0.760161	2.62621	3.4623	0.599832	2.48546	1.53838	2.08753	1.30962	1.12017	2.17166
OAZ2	-1.36278	0.244169	-0.335339	-1.58828	-0.135553	0.666748	-1.26406	-0.644609	-0.191488	0.6039	-0.325603	0.91018	-0.169235	0.696955	0.424503	-0.367015	-0.724511	0.492827	-0.757662	0.603397	0.142296	1.56303	-0.400358	0.338282	1.88436	-0.177833	-0.0861995	2.11421	0.944956	2.1608	0.921718	0.209965	-0.377892
HS.20255	-1.3797	-0.209698	-0.439905	-0.258793	-0.387598	-0.0853727	-0.762608	-0.766102	-0.535495	0.25567	-0.522551	0.0770515	-1.56328	0.303062	-0.204083	-0.282753	0.0213518	0.217926	-0.866	1.23179	0.370488	0.896636	-0.231395	0.447209	1.27556	0.364337	0.722667	1.93188	0.814887	2.1158	1.51282	1.59399	1.22032
FLJ22536	-0.820922	0.627383	-0.529329	-0.423482	-0.302909	0.666357	-1.13245	-1.79532	-0.322404	0.369774	-1.16311	0.710173	-0.284834	0.683858	0.300018	1.37144	-0.831653	0.278936	-0.741252	-0.407088	2.27353	2.29723	-0.291232	1.31206	2.56194	-0.00648214	0.987794	1.88751	0.836175	2.25175	1.45497	1.90393	-0.0523099
RPGRIP1	-1.85015	-0.359886	-0.0265224	0.0720235	-0.348951	-0.99664	-0.872248	-0.93109	0.276449	0.89514	0.515753	1.15823	-0.514509	0.812079	-0.170845	-0.288947	0.263912	0.397047	-1.23306	-0.291936	0.599318	0.523943	-1.41562	1.49806	2.39725	3.18967	0.467279	2.6017	2.42451	3.16302	2.07836	2.3757	-0.454376
ENTHD1	-0.210423	-0.631328	-0.651688	-0.374387	-0.566271	1.38556	-0.215876	-0.133318	-0.178056	-0.604435	-0.619333	-0.804804	1.42079	1.06458	-0.367151	-0.499669	-0.79717	-0.730313	1.05515	-1.14218	2.90958	3.33129	3.42912	-0.46038	-0.413223	-0.111974	3.33248	-0.0690402	0.628083	-0.178216	0.204078	-0.0856207	0.0698534
NAV2	-0.0491509	-0.0931479	0.46356	-0.0431583	-0.350329	0.61759	-0.417159	-0.250164	-0.227109	0.120485	-0.501718	-0.116694	0.292817	0.430114	-0.350519	-0.114866	-0.603597	-0.0809529	-0.0489375	-0.314578	2.56946	2.9117	2.67776	-0.10715	1.18545	-0.410798	2.41307	0.478081	0.276687	0.893455	0.67754	0.647803	-0.0683835
SERPINE2	0.935188	-0.297584	-0.432848	-0.376716	-0.270058	1.41889	0.0975569	0.321743	0.257023	0.362442	-0.00302562	-0.134621	1.01405	1.0668	0.431356	-0.258822	-0.101804	0.00644884	0.632929	-0.30783	2.03949	3.40587	3.60645	-0.232374	0.699445	-0.143676	3.19535	0.114407	0.511559	0.55097	0.527	0.443214	-0.234009
HES2	1.40725	-0.00634737	-0.178461	-0.457484	-0.841192	2.19097	0.296534	0.0943172	0.750469	-0.0574547	-0.604683	-0.505767	1.82153	0.694078	-0.686074	-0.158655	-0.223709	0.0331023	2.56317	-0.291052	2.59592	2.65834	3.92305	-0.201901	-0.0204443	-0.922172	2.34444	0.0643586	0.374099	0.0435125	-0.0108319	-0.394051	-0.597177
GEM	1.36459	0.81235	-1.07446	-0.839108	-1.1684	0.593641	-0.49352	0.244802	-0.331963	-0.454858	-0.954121	-0.834048	-0.533464	0.702533	-0.764675	-0.445855	-0.459459	-1.04889	1.4438	-1.45827	2.54961	1.78754	2.8658	0.958108	0.939685	-0.215471	1.79654	0.527521	1.17479	1.03312	1.35954	1.71595	1.10566
BAMBI	0.187084	0.21702	-1.29695	-1.42229	-1.37315	1.83288	0.347813	0.264849	-0.507942	-0.0879956	-0.764033	-0.413826	0.975425	1.16101	-1.14193	-1.08065	-0.841818	-0.28978	1.02796	-0.279657	1.94047	2.4247	3.49971	0.367024	1.19001	-0.794297	2.19717	1.1061	1.06426	1.91515	1.97539	1.90366	1.83525
SLCO4A1	1.06926	0.292087	-0.333747	-0.611795	-0.068078	1.44407	-0.442695	0.210551	-0.261206	-0.397621	0.227421	0.549147	1.55034	0.241584	-0.20718	-0.252386	-0.262673	0.333458	1.61724	-0.426395	-0.672377	0.763726	2.44623	-0.185176	-0.157298	-0.249754	0.838161	0.284858	-0.180002	-0.0601852	-0.0936866	0.0553067	0.4842
SLC12A8	0.695789	0.0728741	0.241218	-0.547685	-0.20689	1.47736	0.0960864	0.171322	-0.0260449	-0.116892	0.185321	0.105557	2.14962	0.462639	-0.175245	0.0271541	-0.332487	0.507455	1.19882	0.41096	0.0138981	0.108611	0.521614	0.126933	0.0325523	-0.0510299	0.106067	-0.0169031	0.0790606	0.262241	0.0245183	0.468375	-0.426492
SLAMF9	2.08885	0.873483	0.310072	0.0814896	-0.537918	2.17864	0.298482	0.562445	0.0197161	0.713951	0.446034	-0.0166244	1.35126	-0.462008	-0.178491	0.637174	0.0591614	0.107152	0.387738	0.454292	1.44132	1.39433	1.62175	-0.204324	1.17007	-0.589331	0.951148	0.11322	-0.591884	0.166934	0.550103	0.665529	-0.199323
ITGB3	0.887073	1.29102	-0.0378464	-0.105743	-0.124869	1.22366	-0.189743	-0.0792753	0.0321996	0.545197	0.157613	0.323981	0.0331305	0.888585	-0.16227	0.536849	-0.8	0.782811	0.114753	0.560813	0.769213	1.54412	2.33682	0.30388	1.62279	0.671773	0.65036	1.27126	-0.0644211	0.915804	0.30388	0.371392	0.275591
MAFF	2.18965	1.69912	-0.788228	-0.39078	-0.678397	0.920255	0.137818	0.217057	-0.556555	-0.139662	-0.799526	-0.546981	0.165494	0.800364	-0.283383	-0.184284	-0.2782	-0.170681	1.18211	-0.385889	0.0967611	0.358351	2.01709	-0.428475	1.20993	0.340027	0.636794	-0.127931	0.33754	0.0620388	0.61307	0.35843	1.24167
MYO1B	0.470688	0.612994	-1.01016	-0.78409	-0.243629	0.411903	0.894372	1.02814	-0.222126	-0.106708	-0.821919	-0.705608	-0.233371	1.40795	0.506988	0.213888	-0.695601	-0.811083	0.25021	-0.628671	0.752517	0.475106	2.02874	0.0654896	0.979608	0.0055006	0.83925	0.639408	0.622209	0.621018	1.25672	1.23141	1.80393
JAG1	1.67022	2.02526	0.0234115	1.62943	0.755221	0.138906	0.724432	0.343726	-0.0558987	0.160159	-0.645913	-0.543612	0.0134408	1.53017	0.0711723	-0.0347765	0.323335	0.485334	1.57658	-0.148016	0.689746	1.17881	1.99409	0.0114956	0.604385	0.71168	-0.00568096	0.165198	0.791922	-0.212123	-0.0823208	-0.105391	1.96947
MEP1A	1.4408	0.0102069	-1.08509	-0.0995547	-0.41538	1.7681	0.232071	0.36464	-0.468603	-0.209608	-0.384557	-1.25945	1.66783	0.186729	0.555335	0.18702	-0.0464695	-0.349296	1.75185	-1.68186	1.12818	1.1768	2.01873	0.596706	1.28858	0.584183	0.96106	1.18975	1.35537	0.951252	1.29841	0.995376	0.802127
ENO2	1.74426	0.921071	-0.491504	-0.891466	-0.441413	2.07797	0.683274	0.819317	-0.0984407	0.209391	-0.00333648	-0.165582	1.89018	0.652748	-0.0994697	0.341041	-0.0104264	-0.130425	1.91435	-0.56891	1.00257	1.32927	2.32289	1.02121	0.632036	0.767282	1.78157	0.435597	0.274351	0.391031	0.625439	1.00492	-0.307898
SLC2A1	1.93291	1.25147	-0.197132	0.401281	0.0577899	1.20906	0.954524	1.23999	0.239044	-0.399557	-0.209213	-0.50437	1.02487	0.944828	0.328687	0.243279	0.0762444	0.0792381	2.17706	0.0677075	0.8279	0.994449	2.48208	1.16438	1.01809	1.21245	1.8933	0.269596	0.929397	0.656798	1.68739	1.70892	0.129613
SLC2A3	1.41189	1.06494	-0.834264	-0.282432	-0.199118	0.935241	0.950939	1.36881	-0.505464	-0.23213	1.29605	1.07321	1.89675	0.480141	0.72616	0.824246	0.565578	0.477056	1.57283	-0.0224299	1.86084	1.42557	2.3217	1.84316	1.27714	-0.15015	1.00392	0.690167	0.519985	0.172308	0.779142	1.10832	1.15672
SLC2A14	1.21952	0.74429	-0.855499	-0.500996	-0.293999	0.918356	0.664401	1.5323	-0.818099	-0.166801	0.711213	0.52677	0.930571	0.827535	1.1134	0.793746	0.10204	0.182146	1.80113	-0.697097	2.31425	2.01644	2.77184	2.20878	1.8184	0.545889	1.49999	1.16908	0.51436	0.722265	1.39164	1.49532	1.28624
SLC5A3	1.9775	2.01117	0.487445	-0.144442	-0.36976	1.23195	0.452796	0.437579	0.193923	0.408907	0.52699	0.475407	1.30434	0.766146	0.414352	0.32405	0.24306	0.630992	0.782409	0.405241	2.23273	2.43881	2.8525	1.90517	1.68862	1.6982	1.29473	0.95287	0.140085	0.746983	0.703677	1.08241	0.620558
SPHK1	1.20934	1.37812	-0.902303	-0.940384	-1.29751	1.34098	0.763819	0.437526	0.362924	0.531359	0.0515392	0.544159	1.16198	1.41184	-0.206102	0.578069	0.13774	0.622031	1.11908	1.62727	1.4262	1.90609	1.48884	1.04835	1.48603	1.59236	2.02585	1.3175	1.30338	1.80848	1.3573	1.6952	-0.157663
TREM1	0.534281	0.37659	0.519109	0.0455129	0.491822	0.991347	1.26592	0.309514	1.0271	0.115153	0.312212	0.110337	1.61306	0.846457	0.920385	1.44106	0.589428	0.268877	0.376268	0.678072	1.71393	1.19204	1.70623	1.02496	1.91877	-0.484495	0.404249	0.0268425	0.116511	-0.152819	0.26956	1.06336	2.69103
SEMA6B	0.116844	0.0231418	0.760195	0.427317	0.703889	0.448066	0.536142	0.204015	0.81741	0.220392	1.40839	1.18785	1.62524	0.536511	0.336192	0.71019	0.37264	0.487486	0.850343	0.0254683	2.37433	2.43362	3.00671	1.22502	1.38527	0.248766	1.66445	0.382202	0.728852	-0.16881	0.500659	0.863042	0.662962
UPP1	1.50054	1.09842	1.34751	1.68609	1.12015	1.14282	2.25677	1.95764	0.759667	0.158453	0.108759	-0.133304	1.42209	0.891279	0.235666	0.596019	0.376068	0.29691	1.35961	0.165738	1.95654	1.95105	3.1252	0.337837	0.708717	0.755742	2.22176	0.294818	0.827648	0.326986	1.1284	1.15033	1.91678
LYPD3	-0.179925	-0.375528	-0.0817741	0.571784	1.49341	-0.532111	-0.3756	-0.61481	-0.427062	-0.229433	0.0477757	-0.128552	-0.140469	-0.300795	-0.363683	0.133248	-0.0775738	-0.364179	-0.258178	-0.472169	-0.271665	0.166895	0.0403173	0.00171579	-0.246633	2.5495	0.242255	-0.750945	-0.212604	-0.498476	0.209054	-0.274885	3.73138
NRCAM	-0.179438	0.588833	-0.954918	-0.347289	-0.212753	-0.135565	0.776289	0.300147	-0.371236	-0.415014	-0.405954	-0.34548	-0.0131158	-0.0563382	-0.315702	-0.96672	-0.325057	-0.152024	0.178708	-0.546422	0.853844	0.362891	1.01092	-0.201181	0.0305621	-1.03971	0.337277	-0.28584	-0.563388	-0.521511	0.0562506	0.199751	3.74637
PAPSS2	0.326986	0.639436	0.079402	0.760442	1.51268	-0.234924	-0.0820566	-0.011034	-0.25982	-0.128246	0.979689	0.897155	0.956265	-0.180451	-0.138723	-0.0258995	-1.17357	-0.336471	-0.683046	-1.1339	0.959414	0.827559	0.256576	0.202875	0.749225	-0.331561	0.47099	-0.114408	-0.479456	-0.474118	-0.00391646	0.106147	2.22897
AOC2	0.115726	0.224139	0.226114	-0.416502	0.0395736	0.141995	-0.122166	-0.227592	-0.16968	0.189059	0.291627	-0.170808	-0.29398	0.374032	-0.246883	-0.163543	-0.32173	0.354035	0.0932762	-0.253354	-0.263451	0.320011	0.103706	-0.282684	0.293488	-0.0238036	-0.132969	0.20117	0.0120251	0.0668401	0.165301	0.0789513	2.55053
AMPH	-0.552861	0.123746	0.293512	0.268375	0.700786	-0.124563	0.237319	-0.116148	0.11258	-0.102351	-0.173362	-0.246517	-0.246572	-0.00903207	-0.160897	0.000317358	0.0581225	-0.0264431	0.19275	-0.290233	-0.0426188	0.403355	0.146486	0.00317044	0.00422092	-0.0729486	-0.114059	0.0529166	0.177497	0.216982	0.102551	-0.0022567	2.35917
AOC3	-0.00235062	-0.363492	0.12258	-0.108733	0.475863	-0.10482	0.174445	-0.638494	0.519894	0.179728	-0.0370616	-0.534834	0.556003	0.0619697	0.119144	0.064469	-0.137275	0.6134	0.371113	0.848053	0.363732	-0.659955	0.390315	0.0178507	0.645111	0.189742	0.0237521	-0.531746	0.162584	-0.0194877	0.0243197	0.22231	2.38534
SLC30A2	0.244972	0.407103	0.252355	0.341883	0.607134	-0.136082	0.396971	0.207443	0.425975	0.526239	0.369796	0.0530279	0.107259	0.44143	0.840838	0.0475384	0.202637	0.259182	0.361791	0.500557	-0.217405	-0.339296	0.287283	0.661585	0.366163	-0.381654	-0.159364	0.785425	-0.286814	0.304838	0.372049	0.128623	3.11866
TMEM45A	0.403606	0.103746	-0.132319	-0.0199264	-0.308368	0.635346	0.219612	0.390976	0.14389	-0.0510419	-0.436385	0.206618	0.131234	0.165725	-0.283555	0.184852	-0.725341	0.538796	1.12835	0.323658	0.368087	0.473288	0.223385	0.175199	-0.0713409	-0.10197	0.32435	0.161759	0.818654	0.303296	0.510405	0.443554	2.36517
FAM65B	-1.41418	-0.647366	-0.0481258	0.448573	-0.100455	-0.28952	0.000562541	-0.221643	-0.231418	-0.382126	0.149311	0.0537369	0.0480967	-0.208989	0.0722568	-0.0426678	0.399466	0.454039	0.254896	1.19172	0.347768	0.357394	0.805532	0.41997	0.209154	-0.434389	0.986069	-0.0982121	0.579306	0.427724	0.812761	0.939791	2.38593
LOC100130506	-0.590543	-1.06458	-0.254788	0.43266	0.460134	-0.362408	-0.183785	-0.440751	0.0080709	0.283507	0.158195	-0.0642838	0.0880194	0.297614	0.18273	0.335426	-0.498075	-0.14083	-0.411337	-0.106307	0.710517	0.19916	-0.803516	1.19591	1.15689	0.00992041	-0.236299	1.28798	0.20359	0.673936	0.485829	0.506043	2.13183
C5ORF23	0.482249	-0.494448	0.730009	0.478672	0.449598	-0.469486	0.30885	0.208492	1.02322	-0.131258	-0.365277	-0.396044	0.265689	-0.253605	0.633692	0.549748	-0.120374	-0.473112	-0.930053	-0.168562	0.281039	-0.920724	0.523311	0.640103	0.337277	0.0589676	0.67919	0.484963	0.700014	0.626757	0.641971	0.0870826	2.00997
MT1B	-0.300246	0.453007	-0.031893	0.306589	-0.0850712	0.246445	0.313536	0.615492	0.068492	-0.0817237	-0.206297	-0.109511	-0.364197	0.123574	0.956637	0.10204	-0.201236	-0.164983	-0.554515	0.0584966	-0.266375	-0.093074	-0.0536464	1.29236	0.81637	0.127699	0.267224	0.380353	1.14954	0.743343	1.16731	1.25887	2.62464
ITPKA	-0.143414	-0.419532	0.569326	0.88662	0.49134	-0.233937	0.394591	0.596744	-0.012212	0.348946	0.50283	0.130246	-0.456455	0.416883	0.671203	0.290814	0.0670053	0.118307	-0.413953	0.810081	0.158596	-0.318842	-0.69405	0.39058	0.125175	0.572298	-0.128948	0.574828	1.36106	0.692865	0.797436	0.646854	3.50798
UGP2	0.323543	0.0830023	-0.708107	0.449218	0.397113	-0.280841	0.130615	0.326974	-0.430484	-0.467011	-0.387038	-0.711755	-0.502201	0.284526	0.506003	0.286313	-0.415823	-0.305813	0.202336	-0.936199	0.44778	0.108558	0.301646	0.850447	0.939866	1.2571	0.327641	0.65602	0.431505	0.75774	0.877297	0.747439	2.31535
HS.570988	0.352465	-0.576813	-0.119062	0.769374	0.874285	-0.356672	-0.104004	0.221741	-0.453996	-0.392593	-0.254828	-0.459211	-0.951161	0.203828	0.42446	-0.991436	-0.0980391	-0.457613	0.622349	-0.172389	0.831731	0.837402	0.753331	0.410102	0.598403	1.19476	0.076778	0.432692	0.743084	0.732478	0.784362	0.587307	2.51774
MYLK	-0.250478	-0.101939	-0.0506055	-0.279905	0.51663	-0.0866529	0.15195	0.21502	-0.0449804	0.132801	-0.335408	0.018506	-0.155608	0.835892	0.0485152	0.0796614	-0.42336	-0.150172	0.36427	-0.739536	0.901935	0.373999	0.479562	0.693578	0.652473	-0.175398	0.672036	0.586779	0.779184	0.493627	0.502188	0.787341	2.3302
EGLN1	0.284893	-0.0738396	0.151664	0.1856	0.415737	0.383784	-0.310728	-0.153283	0.00649193	0.168103	0.198054	0.322101	0.305305	0.0895931	0.2271	0.404522	0.168385	0.0283853	0.836756	-0.0107694	0.683499	0.864485	0.687365	0.992464	0.641084	0.414569	0.500884	0.382092	0.475427	0.40982	0.960645	0.821278	2.19242
PDGFRB	0.594768	0.396784	0.378123	0.455639	0.427756	0.203352	0.572346	0.628298	0.396105	0.291922	0.689371	0.138094	-0.0652344	0.136782	0.145195	0.648199	0.429396	-0.540522	0.222631	0.0190898	0.370198	0.339115	0.519169	1.20499	0.659751	0.536202	0.617355	0.450697	0.663217	0.6244	1.00115	1.46969	2.26068
MEIS3P1	0.674678	0.213615	-0.308382	0.577683	0.900351	0.0207973	0.0783639	0.192131	-0.15837	-0.386734	0.105289	-0.155603	0.280861	0.197526	0.680189	-0.160355	0.475905	-0.0639203	1.05812	-0.179696	1.27756	0.53059	1.06015	0.872025	0.796565	0.992449	0.581081	1.06374	0.956257	1.19203	1.28413	1.1101	2.53984
TFAP2C	0.861296	-0.186012	0.181446	0.418071	0.601021	0.520478	0.134839	0.0108944	-0.0983928	-0.157629	-0.0281868	-0.0192376	0.0891863	0.359645	0.500088	0.662196	0.159448	-0.471793	0.977639	-0.168705	1.62646	1.12351	1.39393	0.517901	1.88302	0.201483	0.606641	1.18545	0.969698	0.860907	1.18335	1.28767	2.07984
RCAN1	1.22003	0.978122	0.823863	0.495531	1.45544	0.483808	-0.147311	-0.00935876	-0.674885	0.0559592	0.242572	0.193595	0.153611	0.776618	-0.274835	-0.74478	-0.385631	-0.387621	0.518555	-0.355237	0.701549	0.585713	0.456543	0.586164	0.717517	1.57462	0.826437	0.672977	0.270457	1.40297	1.57546	1.65498	3.19846
SIGLEC14	0.845711	0.637786	0.508713	0.701496	1.10338	-0.941312	0.548101	0.184217	0.175467	-0.030911	-0.10408	-0.186462	-0.193234	0.736233	0.65217	0.303331	0.443426	0.467499	-0.345277	1.78515	1.10925	0.794861	0.380209	1.11036	1.14579	0.321778	0.83514	0.903509	0.637926	0.983751	1.06005	1.04872	2.07788
ORM1	-0.382781	0.231101	-0.388762	0.130456	-0.361607	0.273981	0.286739	0.191083	-0.416864	-0.0355659	0.111138	0.2675	-0.107293	0.263467	-0.0366679	0.176412	0.183366	0.604033	-0.208948	-0.0106415	1.73477	1.40134	0.296393	1.05392	0.357631	0.451119	1.8099	0.516217	-0.0914899	0.526199	0.86758	0.921573	4.329
GRAMD3	-0.152139	-0.207378	0.956324	0.464867	1.45332	-0.0731049	-0.127762	0.41511	-0.205618	-0.0975837	-0.486354	-0.0802206	-0.564173	0.875984	-0.253701	-0.675927	-0.449531	0.0852343	-0.405329	0.102725	0.58602	1.27802	1.09632	0.0832883	0.755332	-0.759752	1.77673	0.817189	0.200354	1.15251	1.30449	1.10187	4.49254
ORM2	0.463204	-0.701201	0.100883	-0.134914	-0.0910073	0.0044942	-0.579374	-0.126272	0.194264	-0.0112215	-0.252767	0.731392	-0.171052	0.175429	0.254316	0.00631957	0.40957	0.67181	-0.290909	0.633096	0.554746	1.13786	0.357529	0.507901	0.712534	-0.768973	0.40426	0.821294	0.420067	0.845446	0.42841	0.214796	4.05758
LAMB1	0.473745	0.191487	0.456606	0.245776	1.73701	-0.0314462	-0.739206	-0.00665026	0.0102642	0.472498	-0.118032	0.272071	0.0705267	0.262277	-0.14674	0.190261	-0.0129047	0.584433	0.20513	0.897194	1.14771	1.22351	0.618492	0.638472	0.952393	0.673846	0.769501	0.968843	0.139745	1.28145	0.791756	0.776433	4.56711
FSTL3	-0.569869	-0.443699	0.995658	0.559325	0.522829	-0.141938	0.258193	-0.0669622	0.609736	0.514774	0.742498	0.639001	1.14799	0.29718	0.223373	0.483086	0.285438	0.610634	-0.154455	0.504264	0.199412	0.279804	-0.193547	0.398919	0.117642	0.0979344	0.397442	-0.397091	0.534809	-0.446622	-0.272601	0.467989	4.20157
LOC440731	0.23705	0.438048	-0.12658	0.188021	0.588027	0.494876	0.177522	0.170643	-0.08739	0.495695	0.986746	1.08595	1.43988	0.307615	0.348017	0.276913	0.320323	0.77262	1.06663	0.184623	0.597917	1.30739	1.36943	0.274649	0.443798	-0.110142	1.63431	0.455239	0.470438	0.38606	0.363328	0.485705	3.30438
PMAIP1	0.173025	-0.550345	-0.303718	-0.162636	1.32647	-0.0351445	0.108665	-0.00187239	-0.139102	-0.299061	-0.628573	-0.923271	-0.297596	0.11206	-0.298233	-0.450755	1.03692	0.114594	1.52102	0.261735	1.28388	0.539382	1.19501	-0.31283	0.0828252	2.31278	1.23657	0.291509	2.05903	1.51693	2.10196	1.60182	3.67176
CCL20	-0.572164	-0.325794	-0.585336	-0.66626	0.248668	-0.572469	0.103545	-0.201128	0.200605	0.0946685	-0.794032	-0.488923	-0.780535	1.1856	0.374978	0.322101	0.316632	0.236976	0.220392	-0.134761	1.12929	1.14107	2.12978	-0.182996	1.65158	0.222805	1.09788	0.867137	1.84037	1.42016	1.12332	1.02964	6.02804
IL18R1	0.306682	-0.147359	-0.272759	-0.169394	1.24755	-0.460141	-0.112584	-0.0257659	-0.345176	-0.267844	0.193002	-0.0906693	-0.360766	0.311073	0.383043	0.236278	0.385939	-0.175033	0.217144	-0.332678	0.884668	0.300991	0.248923	0.547835	0.888009	1.59823	0.822926	0.903046	1.82518	0.836797	1.58893	1.22034	6.00466
SAA1	-0.0321025	0.0628954	0.41058	0.456775	3.47556	0.0431065	0.0554456	0.106241	0.136218	-0.512063	-0.0513423	-0.145506	0.178594	-0.0176989	-0.00436353	0.2232	0.0042353	0.335552	0.0915983	-0.179567	0.359116	0.367539	0.390128	1.13933	0.152365	0.784035	0.577122	0.397967	1.2236	0.736925	1.41878	1.35962	5.92367
DKFZP451A211	0.508348	0.599908	-0.562084	-0.156577	1.04694	-0.750589	0.622668	0.237625	0.513147	0.0740395	0.754161	0.186589	0.00419215	-0.200321	0.0795112	0.12651	0.338453	-0.213056	0.555581	0.442588	0.234845	0.251083	1.26207	0.198381	-0.236833	0.420412	0.849455	-2.09852	0.212383	-0.00186517	0.348244	0.739286	-0.0125889
RRAD	0.0487244	-0.0422443	0.260495	-0.147186	0.0215224	-0.248308	-0.141949	-0.868379	-0.218122	-0.273451	0.116618	-0.212501	-0.508804	-0.427322	-0.225599	-0.19532	-0.53817	0.0606285	0.276163	0.205405	1.25587	0.387363	-0.0228916	2.40095	0.848614	0.606546	1.44773	0.626495	-0.143545	0.759292	1.08097	2.12453	-0.417024
LBP	-0.368505	0.201985	-0.0699182	-0.00527547	-0.0057867	0.116445	-0.130318	0.463758	-0.110791	0.325778	0.124672	0.933255	-0.390391	0.0945469	-0.172135	-0.184172	-0.269058	0.124328	-0.48939	0.259736	0.626888	0.575883	0.132235	1.99002	0.504549	1.44976	1.99652	-0.2529	-0.27061	0.76945	1.94896	2.28414	0.0722568
CAMK2A	0.512045	0.167037	0.416721	0.195373	0.300194	-0.13926	0.388697	0.30367	0.5154	-0.791498	0.565149	-0.177572	0.484045	0.0229856	0.235752	0.184128	-0.284829	0.00502624	0.284633	-0.355991	0.785266	-0.0692551	0.661084	2.25518	-0.336677	0.451298	1.35815	-0.328069	0.248474	-0.328585	1.11896	1.25329	0.870755
ENTPD7	0.4842	0.657009	-0.297286	-0.0760324	-0.625186	0.266709	0.875607	0.671058	0.147242	-0.200785	0.662105	0.0492404	1.34667	0.267584	0.249445	0.346441	0.617204	0.210863	0.398865	0.14436	1.43129	0.693748	1.09449	2.29364	0.39719	0.751738	0.99171	0.183594	0.168963	0.109026	0.906598	1.13553	0.0424482
IGFN1	0.623857	-0.684237	-0.208484	-0.0378256	0.632287	-0.562468	0.218434	0.0216503	-0.619031	-1.00943	0.435661	-0.543894	-2.00502	-1.0596	-0.23863	0.51163	0.575438	-0.923605	0.387726	-0.755451	1.41069	1.39074	1.09802	0.146733	0.581669	0.703951	0.759258	-0.0559737	0.612975	0.0982848	0.226348	0.329767	0.668137
USP12	0.62685	-0.940661	-0.860918	-0.29939	-0.391015	0.219587	-0.205725	-0.0204473	-0.250018	-1.00308	-0.140571	-1.05903	-0.0183241	-0.423126	-0.230015	-0.595265	-0.486772	-0.763714	1.44815	-1.86272	1.21711	1.06037	2.02416	-0.228985	-0.0481034	0.232575	1.9276	-0.267739	1.24116	0.485623	0.907337	0.517911	0.474327
SLC39A14	0.244704	-0.47733	-0.623879	-0.437414	-0.125128	0.172756	0.494006	0.52313	-0.254847	-0.299223	-0.485786	-1.02978	0.0216076	0.366152	0.116671	-0.0904266	-0.544687	-1.07324	0.43312	-1.29473	0.981327	0.84091	1.39259	1.75776	-0.143386	0.459673	2.05372	-0.072768	0.693516	0.195965	1.71585	1.95936	0.791864
SLC25A24	-0.0564522	-0.960213	-0.905753	-0.377403	-0.290161	-0.442905	-0.605165	-0.365747	-0.329031	-0.879462	-0.722253	-0.972283	-0.78695	0.0907586	-0.108878	-0.128945	-0.436723	-0.596813	0.653344	-0.952224	0.973281	0.773785	2.18956	0.218694	1.60669	0.206856	0.642544	0.909335	0.495306	0.712156	1.22107	1.08109	2.00836
ARRDC3	0.00216242	-0.900277	-0.296667	0.599984	0.422276	-0.491985	-0.43497	-0.176327	-0.142806	-0.567618	-0.54487	-0.776721	-0.851847	-0.401096	-0.232155	-0.373587	-0.609491	-0.631672	0.266673	-0.608023	1.61341	1.04152	2.47727	0.807479	0.60557	1.74115	1.28593	0.14257	-0.276517	0.638139	1.12254	1.39351	1.13085
SULT1C2	1.56398	0.365905	0.796398	0.15413	-0.263551	0.723436	-0.516753	-0.428154	-0.293157	-0.149205	-0.077927	0.0608221	0.249227	-0.184895	-0.989962	-0.747732	0.827795	0.669163	1.13998	0.0531252	0.953891	1.1814	1.47606	-0.475248	-0.449176	0.540732	2.21988	0.180657	0.856874	0.886769	0.662169	0.579875	-0.407926
HMG20B	1.05599	1.04573	-0.20216	-0.48654	-0.83963	0.951222	0.177395	0.0670329	-0.0990401	0.336443	-0.4239	-0.19721	0.401106	0.340836	-0.509851	-0.270439	-0.191421	0.014141	-0.0202702	0.0478175	1.53099	2.01828	1.65039	-1.00153	0.488772	0.219835	1.59885	0.275675	1.37274	1.02738	0.773701	0.57832	0.0271965
C19ORF28	1.69492	1.96278	-0.668446	-0.987034	-1.09791	1.19072	0.178555	0.476174	-0.258322	0.267775	-0.690959	-0.315838	0.271175	0.487908	-0.737132	-0.136304	-0.0148479	0.748564	0.51247	0.629492	1.41307	2.40437	2.2216	-1.15255	0.332427	1.1167	2.04072	0.480813	1.14958	1.36279	0.730949	0.863978	-0.247161
ARMC9	-0.225128	-0.619882	0.475043	-0.135531	-0.122507	0.162571	0.184318	0.0537925	0.22992	0.21924	-0.284899	-0.0917159	0.511144	-0.472433	-0.404456	-0.219858	-0.353054	-0.377658	-0.107586	-0.310622	1.292	1.50238	2.55358	-0.483725	-0.147391	-0.0324875	1.8736	-0.0960532	0.0846358	0.0271965	0.660582	0.677919	-0.483553
PRG2	0.210451	0.467572	0.0216076	-0.829862	-0.336036	1.03113	-0.329861	0.00723857	-0.0341515	0.0948036	-0.0840325	0.0291914	0.763743	0.0429244	-0.100512	-0.178502	-0.397676	0.2935	0.376535	0.0862946	0.916614	0.925923	2.01784	0.308256	0.0505226	-0.0760218	0.895303	0.252488	-0.122876	0.365211	0.0589814	0.218521	-0.6525
DYRK3	-0.33583	-0.231049	-0.430351	-0.356232	-0.137329	0.752141	-0.457518	-0.157576	-0.299246	0.0815033	-0.189317	-0.276083	0.0218634	0.0974625	-0.371409	-0.109381	-0.513123	-0.0955182	0.257204	-0.0237317	0.888445	1.28434	1.86256	-0.256754	0.191449	0.153611	2.17434	0.601164	0.106951	0.361297	-0.106754	0.238481	0.204854
BAALC	-0.227944	-0.0266944	-0.121155	-0.0913515	-0.00767677	0.811972	-0.243462	-0.33618	-0.461647	-0.16192	-0.13579	-0.0574172	0.595437	0.432842	-0.148195	-0.212228	0.110737	-0.0833613	0.883464	-0.164272	0.724598	1.51847	2.26449	-0.00554337	-0.728211	0.386204	2.4855	0.240644	0.64807	0.059992	-0.0201912	0.218161	0.169271
HS.547277	0.346009	0.0341171	0.19227	-0.141938	0.18873	1.10499	-0.278403	0.183925	0.165082	0.168167	-0.228082	-0.118166	0.425105	0.133682	0.0719411	0.275079	-0.612849	-0.759053	0.875017	-0.407691	1.17212	1.45372	1.02111	-0.201918	-0.373251	0.266457	2.02766	0.190779	0.300663	-0.314096	0.0872048	-0.00373275	0.0122969
NIPAL4	0.251471	0.267728	-0.280613	-0.2331	0.0595906	0.430906	0.0315787	0.178848	0.103679	0.0220908	0.036862	0.0655172	-0.0378449	-0.375779	0.380375	-0.172431	0.0572492	0.470896	0.333412	-0.0628515	1.0129	2.28808	3.17688	-0.00828026	-0.0797982	0.156772	2.6366	-0.0561852	0.251992	0.00682222	-0.058162	-0.204501	0.292169
PLEKHM3	-0.139554	0.39571	0.348164	0.0117532	0.299397	-0.591525	0.0483478	-0.411172	0.0763949	-0.211384	-1.26648	0.266181	0.390227	-0.388592	0.28876	-0.0358054	-0.105005	0.0254541	0.790088	0.291757	0.598051	-0.00423041	2.13914	0.617703	-0.503519	0.870108	1.14462	0.151521	0.368176	0.311631	0.938579	0.549176	0.177943
RP5-1022P6.2	-0.626362	-0.823542	-0.363033	-0.0865012	-0.876776	0.313199	0.876582	0.539521	0.521985	-0.430027	-0.150226	-0.0194189	0.845847	0.543456	0.0193746	0.275162	0.353459	0.0872592	0.80934	0.158324	1.47627	1.27559	2.22084	1.02223	1.03679	0.301119	1.16209	0.681089	0.215318	0.820436	0.990723	0.666793	-0.527175
GNA13	0.450675	-0.294238	-0.706738	-0.421784	-0.200172	0.0416495	-0.584107	-0.408803	0.0818304	-0.196251	-0.0305161	-0.544189	-0.165263	-0.0877993	0.283246	0.234391	0.313908	-0.230083	1.08487	-0.771658	1.78922	1.60415	2.26656	0.11398	0.77868	0.76268	1.17309	0.607456	1.29004	1.19656	1.19669	0.791889	0.782929
SAMD8	0.16963	-0.00978864	-0.0916267	-0.250136	-0.0996475	-0.0679071	-0.146908	0.266409	-0.0825927	0.0234967	0.377657	0.0858597	0.348074	0.0126259	-0.0598889	-0.0889543	0.13905	-0.201711	0.582633	-0.364721	1.58649	1.55743	2.27235	0.578823	-0.0911195	0.661531	1.57787	0.152417	1.20884	0.872348	1.23493	0.814895	0.284052
LRP12	0.898789	0.174151	-0.950347	-0.175884	-0.374825	0.243669	-0.306425	0.445663	0.0288661	0.233716	-0.00462982	0.0381412	-0.0353589	1.24279	0.105236	0.336329	-0.298531	-0.0764613	1.06334	-0.173858	1.20784	1.37462	2.2131	0.335277	0.887213	1.99592	1.54703	0.474254	0.665193	0.654179	1.27898	1.24801	0.11358
C9ORF98	0.893409	-0.318671	-0.317161	-0.741194	-0.398197	0.694435	-0.411809	-0.0398946	-0.464592	-0.0962367	-0.2284	-0.325321	1.0092	1.1054	0.344351	-0.0415092	-0.0293642	-0.17183	0.857225	0.283969	1.90065	1.20539	1.89096	0.715964	0.724903	1.53811	2.08701	0.486601	1.6214	1.31183	1.64089	1.61971	0.275901
ARHGEF5L	0.508337	-0.0754425	0.111232	-0.0210956	-0.132187	0.545751	0.275806	0.174087	0.111806	0.0457225	0.021565	0.0258509	0.36353	0.238347	0.366946	0.167666	0.104551	0.401783	1.80504	0.269225	0.32194	1.32137	2.2966	0.410591	0.356414	0.00616156	1.00623	0.712429	1.16316	0.667511	0.483241	0.743687	0.39731
GPR109B	0.588747	-0.135545	0.516237	0.361252	0.315555	0.21364	0.310049	0.324868	-0.0363025	0.159539	0.0346947	-0.0664153	0.759821	0.0702519	0.156914	0.345975	0.335998	0.135351	2.18863	0.075957	0.784822	0.757783	2.14105	0.189527	0.43035	0.861122	0.851439	0.390216	1.04058	0.56883	0.793188	0.809225	0.234845
BLOC1S2	0.198293	0.197463	0.189553	-0.155402	-0.0494748	0.21105	0.182387	0.0477896	0.0430645	0.0818441	0.0512746	0.177905	0.305947	-0.0219362	0.0103359	0.0974355	0.547035	0.415683	1.26472	1.0464	0.646181	0.998203	2.15299	0.424309	0.233532	0.487013	1.4815	0.233041	0.706243	0.838089	0.870345	0.685294	0.243377
RSC1A1	0.333824	0.0478594	-0.153963	-0.129747	-0.181446	0.566416	0.307172	0.290424	-0.0251359	0.217752	-0.281898	0.252731	0.0534311	0.432254	-0.463726	-0.200147	0.689138	0.906921	1.13352	0.992993	0.981765	1.52657	2.23267	0.0539593	0.215219	0.863193	1.52424	0.640834	0.753682	1.02689	0.884418	0.902467	0.37779
RSPH3	1.00574	0.505576	0.14603	0.0232695	0.0834653	0.939979	-0.0321305	-0.417785	-0.206104	0.279198	-0.30187	-0.0451039	0.0067217	0.448943	-0.0457873	-0.116795	0.0616794	0.296628	0.79878	1.03181	0.804582	1.90548	2.03795	0.241718	0.361993	0.638176	1.5253	1.05848	0.944431	1.35848	0.872175	0.749002	0.71425
PPP1R15A	0.711037	0.790755	0.54822	-0.311116	0.0876393	0.841852	0.0545846	-0.0449417	-0.0283237	0.271856	-0.0706332	0.0360039	0.593526	0.917661	-0.322785	0.00943317	-0.0024908	0.403791	0.948451	0.650379	1.40328	1.75778	2.13476	0.605788	0.689648	0.677197	1.65048	1.05581	1.08608	1.14318	0.940873	0.827152	0.867675
HS.184721	0.278175	0.611229	0.661823	-0.12888	0.0602965	0.649763	-0.115951	0.0815169	0.0567916	0.450728	0.379621	0.645462	0.174202	0.459442	-0.0420364	0.341098	0.567409	0.792264	1.1637	-0.257428	1.36297	1.3468	2.25263	0.477201	1.34478	1.04251	1.55614	0.712455	1.23573	1.12617	0.755289	0.846024	0.262638
SPSB1	1.26712	0.757441	-0.412339	-0.442465	-0.533019	1.01058	-0.540963	-0.279658	0.021366	0.146929	-0.266391	-0.623876	0.663964	0.172462	-0.823463	-0.147034	0.220961	0.171066	1.53816	0.556052	1.55932	1.99245	2.64945	0.383652	0.162635	1.1219	2.38003	0.456838	0.897914	0.744006	1.11265	1.02657	0.681341
TAGAP	-0.0678632	-0.154132	-0.0977458	-0.142177	0.00710937	0.472186	0.114727	0.321478	-0.0309317	0.0234967	-0.134662	-0.668283	-0.450972	0.628904	0.0682305	-0.0749713	0.572628	0.532267	1.54444	0.206193	0.572453	1.89337	3.59726	-0.254714	0.0878566	1.04926	2.49079	1.12984	1.46542	1.65068	1.69095	1.63844	0.233029
FCAMR	0.16877	-0.243151	-0.276324	-0.00311381	0.185004	-0.152763	-0.180302	-0.492348	0.11917	-0.0327089	0.294524	-0.390474	0.421835	-0.492637	0.137753	-0.423853	-0.346734	0.129296	0.0568193	-0.042026	0.814887	0.609131	0.591383	0.562777	-0.141938	0.545197	2.98342	-0.21842	0.525668	0.556366	2.18905	2.26671	0.111819
C17ORF67	-0.338471	-0.196875	0.68384	0.310875	-0.00402351	-0.665837	-0.409684	-0.311535	0.109227	0.349796	0.553547	-0.0140115	-0.120351	-0.20039	-0.405381	0.0342439	-0.314718	-0.714811	-0.222468	1.74127	0.365021	0.786069	0.92663	0.256479	-0.00541738	0.966563	2.23764	0.227421	0.989728	0.955469	1.2787	0.902498	0.029573
L2HGDH	0.0520124	0.209865	0.431345	-0.00403943	0.013841	0.386403	0.823717	0.359948	0.238102	0.287118	0.0637238	0.064938	0.62249	0.373063	0.46705	0.108156	-0.21324	0.178237	-0.136935	0.466517	0.195562	0.603976	0.726456	-0.256747	-0.243838	0.503196	2.17933	0.228394	0.989967	0.984436	1.258	0.883527	-0.0745945
CRLF2	-0.285903	-0.246395	-0.0550067	-0.140744	0.25405	-0.395976	-0.415867	-0.387291	-0.277901	-0.352146	-0.166273	-0.0436415	-0.757033	-0.416777	-0.228632	-0.33326	-0.432201	-0.284966	-0.674657	0.238261	2.11048	1.78884	2.21521	-0.609803	-0.0444357	1.92431	3.28242	-0.0571185	1.26146	0.899214	1.43922	1.6566	-0.239973
WDR59	-0.587288	-0.337973	0.496974	0.0434565	0.0791562	-0.280387	-0.386395	-0.441405	0.144647	-0.0193751	-0.0260905	0.025525	-0.102396	-0.332026	0.155542	0.471156	-0.21414	-0.156476	-0.495193	-0.0352229	1.53254	2.13233	0.872151	0.430895	0.622181	-0.0335164	1.60885	0.450253	0.847989	0.675852	0.424535	0.499945	0.290448
LOC652844	-0.566788	-0.191531	0.250173	0.455818	0.274017	-0.200248	-0.588216	-0.317617	-0.335277	0.0659169	-0.360566	0.179345	-0.719431	0.126471	-0.524654	-0.147565	-0.490185	-0.296552	-0.541658	0.753562	0.954524	2.191	2.43021	0.587432	1.20638	0.504041	1.7772	0.786429	0.502758	1.30096	0.73489	0.840137	0.443819
ST3GAL4	0.366398	0.721119	-0.518804	0.331568	0.294735	-0.161108	0.145456	0.10052	0.103934	0.104202	-0.594811	-0.00938635	0.379765	0.674009	-0.0756584	-0.31752	-0.028743	-0.206703	0.443649	-0.125866	0.785258	1.59163	1.46119	-0.163177	0.828656	1.13741	2.53571	0.462293	0.358531	0.86047	1.56326	1.27895	0.290731
PRLR	-0.350348	-0.527751	0.415283	0.170476	0.0553067	-0.054638	-0.302023	-0.0338176	0.236438	-0.262549	0.368679	0.170579	-0.241617	-0.318623	-0.237214	-0.0736726	0.150794	-0.00981188	-0.212558	0.424438	1.24197	1.35234	1.87273	0.0316352	0.501781	0.728034	2.33996	0.725479	1.69233	1.77373	1.46376	1.13112	0.741963
EDN1	0.443044	0.246931	0.0790469	-0.109387	-0.278167	0.125201	-0.0221076	-0.298494	-0.280047	0.0686571	-0.00701409	-0.470487	-0.361266	0.395392	-0.103641	0.0382255	0.52686	0.655984	0.206568	0.307673	1.00839	1.28258	1.41601	-0.635074	1.23175	0.600565	2.93678	0.909051	1.70271	1.57466	1.45172	1.27504	0.355501
VAV2	-0.266049	0.0197161	0.729296	0.0970174	0.200203	-0.0110689	-0.323447	-0.333667	-0.0563682	0.400767	0.313745	0.409244	0.493012	-0.75165	-0.436627	-0.265133	0.0353001	-0.33028	-0.558028	0.501159	2.19318	2.56249	1.82011	0.0548207	0.700999	1.18046	2.59835	0.16319	1.20906	0.883324	0.963297	0.696074	0.164181
PBX4	0.320346	0.0398824	0.681278	-0.199231	0.626121	0.310887	-0.10337	-0.281642	0.170874	0.208592	0.0180501	0.190172	0.703694	0.223311	0.328687	0.419463	0.331591	0.121944	-0.104984	-0.501982	1.87141	2.24042	2.57947	0.0913275	0.415607	0.910057	2.76349	0.545454	1.21328	0.399477	0.813796	0.665938	0.839839
C10ORF116	0.174713	0.231236	0.464376	0.230142	0.634742	0.451478	-0.39205	-0.0512751	-0.190116	0.550851	0.372462	0.591086	0.632901	-0.443991	0.391504	0.0162681	-0.220592	0.121387	-0.223692	1.03156	1.43633	2.21538	2.27285	-0.188547	0.855479	1.53962	2.46213	0.665029	2.03147	1.22912	1.34798	1.26797	2.21069
CACNB3	-0.0213665	0.690703	0.299209	0.179142	0.16012	0.587403	0.710349	0.452037	0.148882	0.336135	0.354486	0.517276	0.204754	0.25336	0.301564	0.203615	-0.118859	0.82851	0.0323548	1.03183	2.58572	2.58298	1.25074	0.67606	-0.0873977	-0.0887686	2.98066	0.480275	0.331006	0.654399	0.28295	0.739088	-0.429908
MMP1	0.732981	0.140635	0.361746	-0.294151	0.218918	-0.0889834	0.106616	0.69081	0.153546	-0.0550576	0.259664	-0.265433	0.796	-0.207948	-0.146993	0.480761	0.301283	-0.311655	0.737211	0.165841	0.801473	-0.120951	2.80104	0.200052	1.5473	0.845542	1.33799	-0.372985	0.018392	-0.574077	0.174215	0.771691	0.551826
TCP11L2	0.506023	0.0461977	0.446786	0.569374	0.370666	-0.299729	0.0592445	0.304406	0.0588291	-0.655931	0.575932	-0.492633	0.672887	-0.578945	0.397047	0.527721	0.504427	-0.218754	0.517336	-0.325095	1.10724	1.03985	2.48732	0.558855	0.103424	0.376057	1.75164	-0.473046	0.602428	-0.372757	0.597069	0.578205	1.08835
ARHGEF5	0.759965	-0.691525	0.394415	0.151248	-0.00319044	0.0897829	0.265029	0.663153	0.436748	-0.605631	0.541654	0.261302	0.50462	0.0242204	0.611427	0.887057	0.123428	-0.588899	1.7287	-0.415788	1.14973	0.635039	2.60322	0.803789	-0.125644	0.217293	1.33739	-0.00747808	1.04031	-0.0958805	0.727215	0.700502	0.651031
LOC401317	1.13938	-1.04024	-0.333354	0.234587	-0.330365	-0.133736	0.753861	0.404543	-0.0184206	-0.774609	0.314488	-0.626115	0.49682	-0.589318	0.883887	0.310305	0.669054	-0.656137	1.15862	-0.468028	1.38122	1.07014	2.53273	0.58057	-0.631571	1.58839	1.80264	-0.175887	2.06573	0.247794	0.778907	0.853469	0.660564
MMP10	0.382523	-0.843425	-0.134162	0.67735	0.430275	-0.45729	0.315856	0.710949	0.6924	-0.301982	0.403082	-0.671037	0.933648	0.130733	0.494508	0.502259	0.101798	-0.460753	0.884324	-0.669107	2.74491	1.23071	3.86449	0.553832	1.1647	0.582768	2.43441	-0.0924202	0.162932	0.0332856	0.994276	0.987379	0.392273
SOX4	0.93754	0.575312	-0.569137	-0.448371	-0.393916	0.468667	-0.296446	-0.247501	0.28513	0.247551	-0.81473	-0.321553	-0.219771	0.740125	0.100978	0.506023	-0.244507	0.0302089	0.230879	-0.371017	2.21041	2.24225	1.28328	0.337083	2.03801	0.0787874	0.991993	1.16747	0.592876	1.23396	1.29519	1.12346	1.28162
LOC642546	0.393328	-0.235958	-0.498531	-0.410666	-0.454213	0.228825	-0.554011	0.128307	0.0558342	-0.200172	-0.95442	-1.08201	-0.831638	0.826738	-0.0141994	0.255283	-0.158711	0.133774	1.30004	0.231604	1.25103	1.70207	2.31412	0.7855	0.905374	-0.558914	1.83737	1.03108	0.694336	1.41273	1.06877	1.29228	1.14955
HK2	0.478475	-0.0543788	-0.100852	-0.623145	0.0652276	0.336626	0.271724	0.533125	0.497055	-0.322444	-0.736547	-1.2039	-0.852271	0.947187	0.4959	0.881312	0.258338	0.0841731	1.37721	0.582681	1.63569	1.56273	2.02153	1.07913	0.91028	-0.325641	1.94837	1.25786	1.20189	1.31075	1.58515	1.5301	1.21656
FAM134B	0.386392	-0.191546	-0.0537737	0.177969	0.200416	1.17851	0.118612	0.249591	-0.138624	0.144595	-0.364925	-0.516188	0.457437	0.511428	-0.18432	-0.528382	-0.308427	-0.283943	1.2295	-0.892599	2.20745	1.88408	2.32668	1.47112	0.601402	-0.387476	1.74517	0.0896337	0.448795	0.513016	1.07352	0.891544	2.65909
TMEM38B	0.58272	-0.576986	-0.318281	-0.26095	-0.133352	0.854155	0.287094	0.2929	0.402198	-0.69353	-0.0300255	-0.690728	0.708434	0.414666	0.321339	0.244668	0.421231	-0.0100399	2.08595	-0.476807	2.23637	2.01052	2.79417	0.571997	0.452363	0.10675	2.08614	0.812753	1.44584	0.600384	1.25154	1.00905	1.54721
NEU4	0.645056	0.291474	0.691713	-0.456876	0.33182	1.12833	-0.445906	-0.526271	0.0751492	0.239288	-0.340201	-0.537847	1.00815	0.288099	0.129059	0.728661	-0.530062	-0.162425	0.543526	0.0887251	1.55128	1.37226	1.66972	-0.170798	0.55909	0.322517	1.13212	1.00701	0.532117	0.44833	0.714364	0.395929	2.30451
GPR64	0.550497	0.463549	-0.0224021	-0.0840264	-0.272967	0.367617	0.0469659	-0.30813	0.113514	-0.0201824	0.0879516	0.100318	-0.116213	1.63378	0.0963428	0.496963	-0.406583	-0.129425	0.244753	0.0524715	1.48895	1.74347	2.50077	0.303377	1.59579	1.17012	0.705828	1.17271	1.23226	1.25475	0.68989	0.742049	3.10211
MIR1275	-0.2477	0.361263	0.201145	-0.0112899	-0.117679	0.218521	-0.178838	0.208542	0.355907	0.102913	0.0788147	-0.381002	0.273456	0.624765	0.231445	0.0821303	0.0431205	0.489255	0.625458	0.180606	1.26151	1.63218	2.62031	-0.023852	1.96298	0.192649	1.2008	1.01401	0.722107	0.997921	1.09506	1.0627	2.21541
CYP4B1	0.169579	0.237698	0.0897964	0.266685	0.473101	0.518021	0.449799	-0.19995	0.377301	0.329916	0.444656	0.349252	0.173127	0.347972	0.694595	0.767587	0.356099	0.35638	0.500741	0.119861	1.52424	1.49331	3.27019	0.424514	2.07557	0.413182	1.13059	1.48556	1.03216	1.238	1.8424	1.36658	2.90973
C21ORF42	-0.438929	-0.723968	-0.977472	-0.360327	-0.547299	0.306449	-0.419438	-0.283199	-0.435571	0.807751	-0.387221	-0.191119	-0.503867	0.419291	-0.000643586	-0.290836	-0.629476	0.426394	0.641028	0.451572	-0.405434	1.21844	0.886027	-0.458915	0.0261485	1.29485	2.03378	0.507028	0.690623	1.20228	0.160572	-0.0185755	-0.644869
SERPINB7	-0.404577	-0.111181	-0.910182	-0.0807179	-0.567793	0.0993221	-0.438415	-0.518724	-0.189035	0.0309575	-0.439684	-0.0417884	-0.466524	-0.0801962	-0.619734	-0.214051	-0.67554	-0.108589	-0.436283	-0.0210034	-0.052473	0.0736557	0.320242	-0.597741	-0.179137	0.111752	0.65817	0.429332	2.77633	0.711504	0.992333	0.732617	1.00118
NTN1	-0.135312	-0.16459	0.0113668	-0.387749	-0.286005	0.114927	-0.0616133	0.119117	-0.281355	0.00198955	-0.406491	-0.392209	-0.167928	-0.308552	-0.236629	-0.170566	0.0731758	0.201722	-0.495831	-0.494755	0.0065781	0.852063	0.320392	-0.46468	0.0458623	0.506835	1.47997	0.44367	2.32247	1.10011	0.540613	0.26726	-0.220589
CTLA4	-0.00317598	0.0438904	-0.230997	-0.357886	0.079361	-0.0582987	-0.386915	-0.0596979	-0.115154	0.0563061	-0.255389	-0.0645086	-0.458769	0.0261485	0.644622	0.313641	0.1151	-0.0700076	0.111152	0.489533	0.413367	0.328469	0.00787004	0.0269558	0.708858	0.743851	0.315253	1.00584	2.3249	1.08036	0.853165	0.753553	0.499129
IFNG	0.8189	0.76818	-1.26649	-0.708092	-0.46674	-0.0820046	0.104122	0.264128	-0.238911	-0.245627	0.351798	0.0998069	0.0394332	0.678847	0.89441	0.0213092	0.544673	-0.0811345	0.217739	-0.0140144	-0.520314	-0.293288	0.5643	0.0536952	0.204842	1.15733	0.515218	0.798382	2.64645	1.34094	1.77745	0.365592	-0.472159
ETV3	0.841426	-0.0287004	-0.611028	-0.673598	-0.615484	-0.138408	-0.424895	-0.424453	-0.390459	-0.440604	-0.343707	-0.39048	-0.493768	-0.531158	-0.267387	-0.499282	-0.46375	-0.543322	-0.446559	-1.09178	0.157018	0.437068	0.414742	-0.0913961	0.0438204	2.05642	1.19953	0.418622	1.2243	1.29855	0.793463	0.5516	-0.447192
TMEM41A	0.121267	-0.590032	-0.816479	-0.250981	-0.533169	0.0685745	-0.284627	0.14325	-0.389205	-0.392037	-0.413647	-0.243812	-0.535878	0.060338	-0.0384345	-0.219512	-0.125212	-0.607245	0.440272	-0.89103	0.0804257	0.458424	1.16547	-0.220569	-0.248634	2.62075	1.82402	0.767299	2.22263	1.68008	1.70523	1.50254	0.190059
TARP	-0.306877	-1.14763	-0.811121	-0.195781	-0.414655	-1.22957	-0.484273	-0.112376	-0.185094	-0.56188	0.037832	-0.760377	-0.367244	-0.743383	-0.159597	0.0589537	0.395129	-0.774774	-0.12574	-0.534889	1.23033	1.10304	0.934109	0.345056	0.0288096	2.04699	2.4668	0.0976378	1.32443	0.873136	1.35779	1.45562	-0.218865
TMCC2	-0.246897	0.276318	0.490293	-0.505929	-0.110879	-0.177064	-0.282376	-0.0404197	-0.193151	-0.331952	-0.323099	-0.545854	-0.306051	-0.325143	-0.421092	-0.121545	0.318195	-0.19742	-0.80983	-0.143226	0.405132	0.745134	1.3225	0.488926	-0.442426	2.09551	1.76311	-0.0573001	0.789379	0.706676	1.18889	1.10693	0.0234115
ADC	0.054904	-0.120653	-0.543301	-0.364229	-0.991026	0.279959	0.152131	-0.593947	0.916301	-0.0734843	0.125082	0.124646	0.24007	-0.0608637	-0.0552285	0.309805	0.329904	-0.221495	0.319872	0.432649	-0.00702134	0.628344	0.723454	0.477594	0.134195	3.03362	2.1934	0.645379	1.45034	1.61867	1.85285	1.72709	0.184547
TRIL	0.625083	0.276199	0.0578038	-0.14929	-0.0477067	-0.539794	0.373832	0.486972	-0.0189613	0.153663	-0.723808	0.258	0.199035	0.173844	0.397672	0.440527	0.133274	0.232759	0.693953	1.11118	-0.00455745	-1.01548	-0.230193	0.148244	0.254159	0.176208	0.753399	1.81596	1.35052	2.86023	2.34022	1.83471	-0.345451
TMEM194A	0.122421	-0.591297	-0.376223	-0.358251	-0.239004	-0.552573	0.937744	0.814977	-0.17698	-0.622834	-0.234635	-1.04189	-0.410758	0.643875	-0.0238681	0.194163	0.230019	-0.126136	1.4707	-1.01255	0.414872	0.203113	0.281965	-0.214349	0.500965	0.984385	1.07803	0.782316	2.2041	1.57055	2.01267	1.56529	-0.130042
TMEM194	-0.237752	-0.122691	-0.223706	-0.335648	-0.147522	-0.0897908	0.676962	0.562328	-0.19176	0.100722	-0.460562	-0.361706	-0.713372	1.18763	-0.0308595	0.313269	0.193128	0.407657	1.35326	-0.69364	0.540017	0.707242	0.0704855	-0.382145	1.03431	0.818073	1.17271	1.10848	2.10794	2.02103	2.04914	1.69415	-0.312334
SSPN	0.0698534	-0.895191	0.192421	-0.263554	-0.712414	-0.206459	0.312305	0.267823	0.132208	-0.0970157	-0.148425	-0.303159	-0.108904	1.23159	-0.0613137	0.11526	1.08513	0.865024	2.27139	-0.709356	0.88843	0.698814	1.25608	0.671538	1.21028	-0.198624	0.775935	1.39203	2.51941	1.34456	2.08935	1.86571	0.756434
PANX1	0.0554317	-0.63551	-0.690766	-0.801099	-0.194539	0.319225	-0.139218	0.221271	-0.10601	-0.418171	-0.212472	-0.231087	0.439208	0.212719	0.00555808	-0.306957	0.295747	0.411795	1.24908	0.511903	0.289315	0.527571	1.19088	0.525939	-0.117764	0.539958	1.34697	0.548703	1.18506	1.36317	1.56089	1.32427	2.0273
C2ORF89	0.229182	0.463612	-0.137529	-0.269785	-0.114899	0.409831	0.0580255	0.0741218	-0.0145826	0.468583	0.00693709	0.330547	0.321039	0.76063	0.070458	0.143824	0.858729	1.22942	0.481547	0.41779	0.289197	1.22778	0.456922	0.186222	0.651288	1.14079	1.52897	1.11223	1.29571	1.14677	0.859278	0.495992	2.17202
LAMA3	-0.121378	-0.281355	-0.236056	0.150001	0.0464352	0.0405839	-0.0443003	-0.311789	-0.524643	-0.104621	-0.312212	-0.211562	-0.123913	0.185676	-0.295365	-0.311265	-0.431271	-0.0216726	0.13998	0.176565	0.330031	0.613786	0.213951	0.335598	0.427778	0.232133	1.2374	1.53145	2.43268	2.23543	1.9371	1.5925	1.97856
C15ORF26	-0.529564	0.382944	-0.327658	-0.246587	0.174777	0.686675	-0.675123	-0.314123	-0.549023	-0.615137	-0.613626	-0.148502	-0.415453	0.617317	0.412966	0.130997	-0.686092	0.282475	0.0748753	0.00445105	0.743868	0.692231	0.395304	0.221258	1.89582	0.75552	0.932961	1.38106	1.86378	1.69812	1.83064	1.80794	2.19697
ITPRIP	0.449873	0.839597	-0.468741	-0.244647	-0.820996	0.580715	0.377712	0.637035	-0.337286	-0.00558537	-0.270528	0.105464	-0.0435939	1.07611	-0.0853038	-0.0440698	0.244242	0.51921	0.910334	0.190059	0.820714	1.49743	1.01697	0.540246	1.14827	0.0207689	1.29638	1.74533	2.01407	2.04701	1.95117	1.59419	1.33592
SPRED2	2.25453	1.47073	-0.728859	-0.0911794	0.0798252	-0.0813344	0.536013	0.56809	-0.373202	-0.0545811	-0.522967	-0.6858	-0.0610157	0.624073	0.489533	0.0634615	-0.451039	-0.783293	0.460522	-2.23559	0.627112	-0.14197	0.261663	0.412456	0.408723	2.05446	0.259881	0.124077	1.91437	0.726631	1.37311	1.201	1.20425
PKD2	1.81785	0.572667	-0.85492	-0.492517	-0.218847	0.0396859	0.0187623	0.0375369	-0.148913	-0.647906	-0.0659833	-0.621593	0.187096	1.00907	-0.0435552	-0.0500244	-0.341429	-1.13213	0.408212	-0.888875	1.85464	1.05263	1.04039	0.879031	1.30708	2.26584	1.28602	1.08854	1.02921	1.13317	1.54891	1.24974	0.832882
C17ORF58	2.1782	1.19861	-1.04571	-0.485362	-0.503006	0.293465	0.0610434	0.369796	-0.673419	-0.487043	-0.239205	-0.446056	0.143602	0.723095	0.050021	-0.823565	-0.0919972	-0.21006	0.816084	-1.0352	1.17113	1.07007	1.86511	1.11109	0.502269	3.80666	1.65994	0.421576	1.44928	1.01777	1.45637	1.21426	-0.0160305
LHFP	1.76562	1.68897	-0.0419339	-0.23625	0.587365	0.349014	0.0263043	0.0970714	-0.337074	0.287614	-0.50382	-0.000219306	-0.210945	0.843944	0.0326087	-0.0527752	-0.44365	-0.264942	-0.0226732	-0.568093	0.966408	1.41329	1.12384	0.301037	0.645259	2.85119	1.18457	0.859612	0.799021	0.989655	0.947142	0.840338	1.87635
HAS3	-0.0247249	-0.429796	0.22002	0.144464	0.344704	-0.339858	0.00832911	-0.307339	-0.0988686	-0.463173	0.0402191	0.0503415	0.420984	-0.687367	-0.358787	-0.190051	-0.283093	-0.483991	-0.0615516	-0.554432	-0.338971	0.51166	0.157846	-0.227043	0.719928	2.55808	0.505606	-0.0329391	-0.239721	-0.436994	0.704589	0.802929	0.0708015
INSM1	-0.0400904	-0.194108	-0.258304	-0.0638947	-0.215903	0.522548	-0.238701	-0.251211	-0.0519554	-0.369	-0.18881	-0.334473	0.644484	-0.20652	0.11218	-0.213932	-0.237314	-0.42991	1.04896	-0.325563	0.768536	0.516711	1.95797	-0.00409006	0.130259	2.92749	0.932432	-0.332969	0.63331	0.423062	0.844048	0.833368	-0.477052
AUH	0.419442	-0.501533	0.640241	1.14541	1.32504	-0.211037	-0.227608	-0.463784	-0.183984	-0.0400845	-0.0506339	-0.0925509	0.00831477	-0.537028	0.261543	0.415618	0.246822	-0.229871	0.165185	-0.483087	1.28835	0.594042	0.383364	0.667847	-0.661862	2.69495	0.636219	-0.122275	0.744798	-0.00288539	0.579856	0.375212	1.16873
PLEKHA5	0.899377	0.531339	0.447971	0.250731	-0.22752	-0.607852	0.17022	-0.00454877	-0.761443	0.421037	0.399849	0.50518	-0.474096	0.12898	0.639834	0.370845	-0.503298	-0.143465	-0.293734	-0.0411855	1.9911	1.39026	0.36069	-0.061779	-0.0131318	2.0441	0.578243	0.169989	0.543605	0.935905	1.08187	0.830458	-0.0231378
TWIST1	-0.582184	-0.10558	-0.0145418	0	-0.458997	0.015997	-0.0400177	-0.0236598	0.0904334	-0.0238065	0.0866343	0.657823	-0.706149	0.31897	0.41367	-0.404498	0.134589	0.188654	0.212084	-0.250948	1.96712	2.18517	1.58674	0.950916	0.705191	2.12147	0.916752	0.636005	1.0164	0.930503	0.368232	0.797677	0.985945
CHDH	0.0737243	0.917157	-0.45435	0.0215224	-0.611145	-0.325051	0.366387	-0.0743286	0.0386188	0.0666885	0.158311	0.703951	0.129217	0.433333	0.177178	0.617364	-0.0248864	-0.186584	-0.379327	-0.0912609	1.8758	1.81108	0.625168	1.2598	1.11266	3.15442	0.860621	0.668637	-0.0141775	0.729131	0.700555	1.15379	0.119263
NET1	0.188654	-0.136954	0.344749	0.203677	0.559785	-0.143333	0.446574	0.432553	0.310805	-0.295231	0.074341	-0.21737	-0.171261	0.0332997	0.355738	0.252961	0.0204986	-0.254172	-0.0913761	-0.0234985	-0.228503	0.0187766	0.060255	0.204742	-0.232393	3.28354	0.661011	0.178224	1.70346	1.13098	1.369	1.23789	0.219054
ADM2	0.32786	-0.369973	-0.0658927	-0.0865028	0.0781999	0.104337	0.297109	0.210202	-0.103277	-0.085385	0.320254	0.439761	0.666757	-0.217471	0.364382	0.478496	0.237417	0.360016	1.13731	-0.330514	0.363765	-0.276579	-0.0656118	0.604707	0.252125	2.91021	0.0578176	0.592789	2.16959	1.01282	1.47975	1.3663	0.139967
LOC730101	0.749903	0.562172	-0.166093	-0.282644	0.119303	0.379865	-0.306448	-0.214511	-0.364543	0.0824574	0.391823	0.526419	0.308209	0.813558	-0.0364593	-0.347863	-0.0588396	-0.316729	0.0182638	0.550546	0.373721	0.616358	0.259544	0.828697	0.777578	2.64147	0.618925	1.51111	1.61906	1.38152	1.266	0.817042	0.11683
SVEP1	0.673321	-0.383646	0.0832883	0.465536	0.495787	0.142649	-0.00893481	0.0792791	0.437324	0.733111	0.152274	0.741074	-0.350223	0.849495	0.449461	-0.176741	-0.12331	-0.00596053	-0.427252	-0.520343	0.361274	0.271868	0.724284	0.972884	0.40341	2.75706	0.761277	0.930631	1.59205	0.866671	1.12899	1.13555	0.326572
IFFO2	0.70512	0.460837	-0.0409406	-0.088718	0.0218919	0.053584	0.138133	0.152871	-0.0558762	-0.211069	0.360544	0.0873406	0.427906	-0.0113408	0.207118	0.403486	-0.272858	0.269428	0.302863	-0.456938	0.335666	0.311201	0.583654	0.528001	0.15928	2.13471	0.464522	-0.0477186	1.07766	0.184268	0.639343	0.880466	0.227445
ANGPTL4	0.622293	0.820714	-0.262983	0.206843	0.53659	0.311247	0.220714	0.0380709	0.317455	0.388443	-0.0666555	0.190653	0.267176	0.231715	0.175659	0.100291	0.0866887	0.486828	0.185664	0.265497	0.247915	0.491812	1.13668	0.434636	0.575971	2.85856	1.33402	0.578919	0.184268	0.396916	0.347881	0.826738	0.701957
PHKG2	0.128623	0.798822	0.728391	0.0131549	0.187578	0.558287	0.244327	0.0419438	0.48041	0.637295	0.414655	0.801664	0.558081	0.264693	0.396565	0.836425	0.175045	0.681359	-0.0436489	0.769399	0.514077	0.907306	0.403028	0.854498	0.826022	2.00052	0.887712	0.711407	0.377524	0.56511	0.427531	0.678523	-0.000668122
GGT5	-0.0330543	0.708487	0.580435	0.612758	0.538856	0.173844	0.155063	0.537217	-0.0295851	0.333218	0.318681	-0.347061	0.562377	0.260568	0.386303	0.209017	0.922533	0.257228	0.544604	0.19745	0.550103	0.120166	0.308279	0.510891	0.812416	2.68212	0.467499	1.11778	0.697489	0.506399	1.02777	0.712798	0.809176
BSPRY	0.697898	-0.165028	0.533563	0.398142	0.310724	-0.115372	0.750118	0.337745	0.388212	-0.0185609	0.840717	0.0347228	1.0311	0.394437	0.782719	0.549433	0.794628	0.213154	0.944319	-0.0438006	0.566825	0.2382	0.98289	0.25999	-0.268113	0.627168	1.05006	0.0132979	2.05994	-0.0345046	1.06604	0.780646	0.477563
SLC27A2	-0.228899	-0.717997	-0.477105	-0.0637574	-0.277924	0.202687	-0.0447735	0.386403	0.290884	0.0932897	0.894604	0.208555	0.311352	0.259315	1.12578	0.58577	0.4476	0.0243622	0.236119	-0.2854	0.832258	0.295605	0.662616	1.03246	0.384138	1.23399	1.11642	1.05369	2.01765	1.20214	1.24796	1.45479	0.498639
SCG3	0.447812	0.193179	-0.236454	0.193229	-0.0886658	-0.174963	0.485736	0.477926	0.376068	0.22928	0.439187	0.217355	0.448721	0.244035	0.459998	0.30779	1.04204	0.678306	1.16468	0.0794839	0.478351	0.116072	0.0507733	0.964088	0.73882	1.37984	0.917134	0.794719	2.31494	0.899423	1.35157	1.25591	0.496646
ENO3	-0.0995377	0.124937	0.836304	0.401969	0.352544	-0.0153202	1.20368	0.404881	1.1057	0.325686	0.459337	0.143968	0.182311	0.168424	0.538081	1.60306	0.0369323	0.0652552	0.0121539	0.352928	0.413843	0.403878	-0.326444	0.569511	0.659276	1.68142	0.32247	0.808237	2.04307	0.970567	0.96109	0.965263	0.102833
TOMM34	0.883683	0.567205	0.127012	-0.074599	-0.129022	0.370454	0.813393	0.653445	0.52659	-0.039002	-0.0215276	-0.375066	0.50649	0.680144	0.249785	0.147372	0.211872	-0.0133954	0.622115	0.319537	0.419776	0.379787	1.1634	0.0310281	0.259194	2.07028	1.28862	0.169155	1.5901	1.21577	1.21134	1.13931	0.175863
FOXD4	0.712235	0.191411	0.262469	0.425416	-0.0848126	-0.0636805	0.479572	0.518263	0.15628	-0.0143539	0.17516	-0.263851	0.130232	0.291934	0.56225	0.470761	0.705279	0.16782	0.485015	0.191209	1.07389	0.965463	0.719464	0.3357	-0.374021	3.00799	0.956822	0.512075	2.31304	1.14191	1.27474	1.12639	0.640501
FOXD4L1	1.10605	0.0677351	0.275031	0.464365	0.459484	-0.0871264	0.814107	1.01167	0.520578	0.329238	0.435917	-0.23855	0.541862	-0.211582	0.568976	0.247928	0.775261	0.0266443	0.684496	0.128227	1.10316	0.728504	0.449757	0.305714	-0.127518	3.4735	1.32761	0.557072	2.20261	1.25331	1.35023	1.51028	0.62382
KTELC1	0.231985	0.690506	0.625083	0.259688	0.288866	0.312293	0.366443	-0.0564087	-0.0822291	0.220169	-0.0164565	0.0702931	-0.050616	0.577712	-0.0620214	-0.283838	0.20593	0.322528	0.0180644	0.857774	0.699081	1.23174	0.475531	0.191045	0.393801	2.25122	1.36724	1.02081	2.24685	2.01009	1.55635	1.54565	0.423438
PVR	0.22252	0.900583	0.10251	-0.0606515	0.148986	0.525117	0.539462	0.390976	-0.0702105	0.0425183	0.0181641	0.474213	0.776576	0.555816	0.15387	-0.0413978	0.133274	0.635968	0.232391	0.397989	1.00755	1.53836	1.15589	0.53103	0.675446	2.29489	2.1474	0.836667	1.45987	1.52932	1.5599	1.72395	0.579808
HS.105636	1.44482	0.894597	0.319722	0.24334	0.218657	0.205655	0.135009	0.135338	0.380264	0.0236812	0.437068	-0.184118	0.156306	0.262265	0.431944	0.142034	0.530221	0.377712	0.574518	0.644724	0.963666	1.07262	1.66726	0.647637	0.7478	2.48274	1.83229	0.846714	1.83875	1.43514	1.73152	1.53901	0.808673
FAM69A	0.831188	0.341735	0.677513	0.670831	0.37719	0.72602	0.325168	0.227987	0.385177	0.0434705	-0.152353	-0.367412	0.55028	0.247186	0.0917201	-0.143249	1.16408	0.981794	0.783281	1.36742	1.00053	1.10399	2.03149	0.631244	0.0438484	2.41456	1.37049	0.969454	2.14051	1.59025	1.53596	1.18172	0.404206
C1ORF125	0.892811	0.727694	1.75961	0.845655	0.228123	-0.0339063	0.643487	0.355975	0.20068	-0.170769	0.114167	-0.515233	0.729696	-0.72069	0.18683	0.461256	0.650029	0.358171	0.489656	0.130483	1.70073	1.46688	1.20572	0.424535	0.607674	2.46131	1.54384	0.702152	1.78963	0.94721	1.29293	1.49962	0.540682
ITPRIPL2	1.28512	1.55562	0.979864	0.0215508	0.379676	0.318056	0.612352	0.199952	0.827226	0.249979	0.548427	0.902807	0.209902	0.512126	0.401609	0.806646	1.10195	1.25096	0.837572	1.544	1.10195	1.40285	0.833781	0.534709	0.588584	2.02787	1.07694	1.32501	1.75608	1.54955	1.42456	1.39762	0.0667299
ENDOD1	0.970861	0.331464	0.130852	0.073738	0.347371	0.75959	0.386656	0.69257	-0.24636	-0.0623709	0.35321	0.330375	0.958783	0.0396438	0.359161	0.285083	1.21039	0.71079	2.05966	1.98662	-0.175398	0.180644	2.08516	0.175454	-0.245833	1.11243	1.81615	0.429364	1.3315	0.914817	1.50013	1.0689	0.588603
RCN1	0.783214	0.382258	-0.240621	-0.045028	0.134773	0.248098	1.09397	0.70832	0.438612	-0.411804	-0.321616	-0.934091	0.402646	0.697534	0.855328	0.511185	1.19417	0.656542	1.58471	0.134352	1.20674	0.867106	1.43774	0.480699	0.266888	1.24857	1.68754	0.700484	2.2273	0.866647	1.63388	1.36642	0.705022
NACC2	0.652565	0.580232	0.297485	-0.143444	0.062481	-0.0513124	0.570259	0.409798	0.263539	0.0652276	0.724938	0.344692	1.37014	-0.0702802	0.0946009	-0.277831	1.36676	0.93423	1.80127	0.686595	1.07392	1.09061	2.07333	1.12496	-0.0257482	1.7753	1.72655	0.577654	1.79265	0.762408	1.27411	1.18106	0.911715
CASZ1	0.7451	0.18773	-0.212813	0.0547374	-0.319814	0.464836	0.546571	0.203777	0.257385	0.217988	0.71454	0.59888	1.07704	0.34728	0.181573	0.0762854	1.18766	0.977243	1.24155	1.4619	0.90505	1.10684	1.07217	1.16557	0.194944	2.18578	1.70987	0.991891	1.65677	1.40101	1.55981	1.45027	0.765492
ERO1L	1.44094	0.739511	-0.205855	-0.0357167	-0.00915548	0.846963	0.48355	0.715823	-0.179997	0.00126901	0.36105	0.212021	1.03677	0.677684	0.466006	-0.04187	1.03936	0.735929	1.43261	0.30395	1.34883	1.19108	2.03168	1.16343	0.771446	0.872632	1.4987	0.905104	1.31744	1.20493	1.73245	1.20841	0.705217
ANPEP	1.11409	1.42898	0.394547	0.291792	0.704783	-0.175232	-0.0879051	-0.205517	-0.553507	-0.0753558	-0.572694	-0.409004	-0.992873	-0.496031	0.64357	1.4155	0.119104	0.41956	-0.756726	0.977492	0.878984	0.910042	0.237539	0.570939	1.42898	2.95026	0.984407	0.808731	0.445377	1.32905	0.720033	1.11132	0.878168
PPFIBP2	0.399696	0.328745	1.1318	0.465567	0.905497	-0.686803	-0.246722	-0.379813	0.297309	0.292487	-0.0241351	-0.103449	-0.336457	0.0475663	0.801233	0.942075	0.223077	0.0142553	-0.554326	0.531209	0.989415	0.890042	0.269153	0.397847	1.0235	2.60422	0.682843	1.19159	1.2084	0.967154	0.927965	0.907206	0.946761
SYT17	1.72903	2.38508	-0.383591	-0.211308	0.0646208	0.00519875	0.789087	0.221889	0.5516	0.689863	0.335769	0.471843	0.273134	-0.575031	1.67735	2.12587	0.0709388	0.0996588	-0.111977	0.852726	0.30174	0.839532	0.0600612	0.396477	0.990969	2.31212	0.801424	1.58049	1.19022	1.25242	1.07278	1.17545	-0.181141
HS.559604	1.82806	2.00629	0.314058	0.449503	0.230129	0.396225	1.25305	0.428893	0.416451	0.454776	0.481123	-0.0490166	-0.173689	0.31596	0.508682	0.773423	-0.173767	0.0794839	0.257518	0.0363838	1.70712	0.700919	-0.566235	1.4433	1.71155	2.15349	0.749809	0.843847	0.759369	1.16966	1.48105	1.86755	0.488525
QSOX1	1.78475	1.82178	0.406079	0.593908	-0.0637921	0.144751	0.843928	0.710076	-0.286408	-0.0811497	-0.160748	-0.128376	0.148713	0.324949	0.589342	0.944926	0.129257	0.191702	0.0241636	0.33474	1.53758	1.53562	0.821318	1.31467	1.67995	2.32733	1.3626	0.856699	0.799535	1.16489	1.47628	1.75038	0.654078
LGALS2	-0.771466	-0.189669	-0.824387	-0.92838	-0.986828	-0.346599	-0.907146	-0.822108	-0.29915	0.454755	0.0367213	0.222656	0.104538	0.270254	-0.507474	-0.506738	0.435735	0.107166	-0.863903	4.01917	-0.859059	-1.01399	-1.18888	-0.111895	-0.148267	-0.415361	-0.262337	0.47024	-0.375976	0.910986	-0.1321	-0.24116	-0.825297
HRASLS3	-0.642534	-0.810412	0.371559	0.566309	-0.0845388	-1.01449	-1.05749	-0.765648	-0.282913	0.0746424	0.0993087	-0.171097	-0.453269	-0.688583	-0.395853	-0.222571	1.64974	0.961408	-0.393209	3.68454	-0.174112	-0.476229	-0.185248	0.0958299	-0.791315	0.070032	0.249712	0.21543	1.30013	0.433985	0.504224	0.414406	-0.151171
DEFB1	-0.190544	-0.0827485	-0.109223	-0.311784	-0.494485	0.0659445	-0.392273	-0.710623	-0.136502	-0.588661	-1.00343	0.107032	-0.291002	-0.298964	-0.565712	-0.63399	0.0969365	-0.473072	0.122845	4.27296	-0.427774	-0.523529	0.0663166	-0.663936	0.421544	-0.207376	0.900065	0.680162	0.545346	1.80078	1.24286	0.971119	0.943246
FZD5	-0.435284	0.390459	-0.542931	-0.447595	-0.333133	0.364897	-0.448444	0.0172521	-0.185589	-0.379842	1.01473	1.28771	1.11184	-0.092231	-0.35251	-0.175727	0.30085	0.641666	0.469844	0.988703	-0.496521	-0.000900523	0.00232087	1.34634	-0.316467	2.21147	0.287661	-0.0331163	0.0562506	0.59967	0.207381	0.00870201	-0.394608
NANOS2	0.695602	0.974801	0.0261343	0.249858	-2.19623	0.345646	0.30506	-0.051142	0.289952	-0.148502	0.633385	0.343999	0.667974	0.361577	0.391328	0.300182	0.100587	0.608525	0.248559	0.160765	0.369081	-0.276637	-0.392205	0.775455	0.288937	0.538032	0.372818	0.543822	0.387418	0.501098	0.0199154	-0.0635328	0.76387
CDKN1C	-0.52178	-0.795536	1.42641	0.704801	0.437579	-1.32806	-0.549557	-1.49738	0.31371	-0.0733599	0.927449	0.937766	-0.402786	-0.257423	0.337026	0.906814	-0.124306	0.407646	-0.856121	2.02597	-0.692779	0.138579	0.147085	0.100655	0.662844	-0.702013	-0.183605	0.466862	0.365614	0.357563	-0.427954	-0.734496	0.171617
TTC21A	-1.03571	0.293877	0.91278	-0.273254	0.136966	0.175327	-0.519146	-0.65143	-0.0101547	0.666529	0.0117389	0.808879	-0.166022	-0.11742	-0.328922	-0.171381	-0.10922	0.423492	-0.733023	2.50695	-0.389279	-0.197044	-0.917139	0.307837	0.246882	0.223151	0.404914	0.641657	-0.0125743	0.93812	0.0563199	0.0423922	0.29079
RIN1	-0.370907	0.237833	0.624129	0.252125	0.270756	-0.12424	0.0480408	-0.289854	0.197538	0.200103	0.420671	0.266673	0.604603	-0.179021	0.105128	0.700724	-0.340835	0.171117	-0.70534	2.36671	-0.207933	0.248511	-0.127266	0.55219	0.301529	0.117615	0.129692	0.342521	-0.252755	0.625775	0.327158	0.207768	0.507475
SELO	-0.374385	0.21105	0.350746	-0.068904	-0.0308771	0.565763	-0.124893	-0.447835	-0.0217795	0.37401	0.307254	0.660819	0.216908	-0.06263	-0.0703908	0.721005	-0.0280603	0.479055	-0.456033	2.38974	-0.284266	0.0971928	-0.426048	0.267991	0.015626	0.604166	0.459274	0.691936	0.521895	1.09949	0.64088	0.764304	0.100211
PLEKHA4	-0.470167	-0.0084689	0.384028	0.736726	0.0307316	0.10612	0.352126	0.319109	0.291556	-0.117028	0.281265	0.0208115	0.906313	0.135193	0.0513303	0.305235	-0.243834	-0.186037	-0.115376	2.09359	0.364628	-0.0872015	0.470157	0.518928	0.286231	-0.243834	0.538002	0.550615	0.0575681	0.200793	0.241254	0.661512	0.0327779
NEXN	0.0915848	0.207131	-0.228868	0.0613476	0.0160969	-0.0576694	0.378467	0.390327	-0.24045	0.368578	-0.154559	0.157535	0.51659	-0.0270501	-0.361741	-0.190964	0.518606	0.812079	-0.00107232	3.83312	-0.343105	-0.399262	-0.0177924	0.17816	0.117762	0.035455	0.559443	0.515612	0.121864	0.435586	0.205005	0.417877	-0.311383
DCBLD1	0.288229	0.808904	1.02522	-0.386863	-0.362039	0.577044	0.235678	-0.193542	0.00979145	0.623745	0.270122	0.625972	-0.141397	-0.185469	-0.435171	-0.198949	0.464355	0.815469	-0.327928	2.01661	-0.241873	0.013012	-0.75234	-0.762299	-0.293955	-0.293025	0.0742314	0.460187	0.0871641	0.844313	0.19179	0	-0.774446
LOC201175	0.552525	0.78714	0.311143	0.467801	0.48907	0.0855878	0.773802	0.582662	0.162339	0.303833	-0.24542	0.315902	-0.580755	-0.0718655	-0.0650533	0.112647	0.751275	0.978906	0.201257	2.16495	-1.00863	0.371291	0.501597	-0.801838	-0.17262	0.200894	0.79946	0.47496	-0.0933418	0.38395	0.105839	0.274387	-0.0204341
TRPC2	0.104296	0.312607	0.632836	0.367572	0.193419	0.385354	-0.109203	0.259736	0.253892	0.459725	-0.199242	0.241621	-0.455552	-0.155148	0.0231418	0.277461	0.384669	0.807874	0.429204	2.10239	-0.0505876	0.639964	0.0864169	-0.44995	-0.0643818	0.0452612	0.320242	0.285757	0.30236	1.05318	-0.0906124	0.450813	0.382103
SCARNA2	0.12006	0.278889	0.079361	0.28276	0.267128	0.673303	-0.303493	0.0217356	-0.103508	0.583018	0.114993	0.702968	-0.0379885	-0.818104	0.0523324	-0.0262065	0.341792	0.383585	-0.0489016	2.17038	0.792972	1.41517	0.856874	-0.363466	0.499721	0.684576	0.802962	0.630517	0.250234	0.746141	0.210538	-0.138469	0.208455
HEXDC	-0.273774	-0.0382285	0.870219	0.487301	0.252537	-0.017439	0.236878	0.120989	0.78586	0.653234	0.588296	0.321605	-0.00877804	-0.135683	-0.0222116	-0.168888	1.34353	1.35806	-0.014367	2.19202	-0.0820535	0.0556399	-0.997449	0.0640275	-0.117557	0.476807	0.135587	0.523592	0.68921	0.665493	0.699889	0.362206	0.124116
MSL3L1	-0.314367	0.504712	1.16054	0.521181	0.480441	0.456175	0.754067	0.0864169	0.313931	0.53832	1.01205	1.12086	0.28571	-0.0655348	0.357394	0.696288	0.994319	1.15592	0.0596322	2.13181	0.199889	0.230633	-0.193905	0.377068	0.740505	0.00424969	0.160378	0.424051	0.283199	0.451235	0.187565	0.48259	0.417153
C5ORF39	-0.497431	-0.0780275	0.98719	0.692266	0.576986	-0.12665	0.122818	-0.0370172	0.469438	0.174138	0.605608	0.429868	0.502606	-0.0677211	0.0705954	0.220701	0.945038	0.762706	0.109949	2.37463	0.560108	0.753673	0.560461	0.440357	-0.0812688	0.295946	1.36117	0.382402	0.623024	0.841941	1.02744	0.651334	0.39708
TMEM229B	-1.04519	0.0530696	0.0903928	-0.229709	0.0578592	-0.118356	0.446838	0.160494	0.0825255	0.332874	0.834776	0.619713	0.486066	0.116285	0.922015	-0.0632569	1.28657	0.976268	0.529731	2.53217	0.073217	-0.195248	0.539362	1.19656	0.379432	0.711539	0.284431	0.407353	0.206481	0.319306	0.804219	0.800521	1.28469
ITIH4	-0.814245	-0.699077	1.21328	1.31742	0.599451	-0.268075	1.00168	0.33482	0.594721	0.429	0.153468	0.0692347	-0.181722	-0.490511	0.176348	0.587576	0.101744	0.119609	-0.0916636	2.33303	-0.287813	-1.31407	-0.722617	0.406646	-0.272642	0.302442	0.207318	0.534341	0.968983	1.04467	0.852814	1.02308	0.681422
NEK8	-0.826374	-0.2054	1.9615	0.927813	0.995644	-0.121807	0.649404	-0.0554609	0.729818	0.547815	1.08152	0.755793	0.655791	-0.508133	0.497873	1.08344	0.463131	0.212756	-0.233958	2.10539	-0.155648	-0.521194	-0.673214	0.293429	-0.071729	0.107982	0.400746	0.417034	1.0118	0.0439604	0.656441	0.516943	0.433056
PDE1B	-0.634849	-0.5629	1.01626	0.279554	0.258664	-0.411516	0.917409	0.180823	0.451425	0.126894	0.920255	0.354147	0.856771	-0.425213	0.414428	0.948683	0.660062	-0.0399984	-0.345522	2.20412	-0.0425846	-0.590343	-0.957053	1.42777	0.511893	0.573588	0.255875	0.673176	0.295547	0.54888	0.685339	1.08559	0.90532
ATP1A2	-0.415632	0.899361	0.153287	0.466413	0.430082	0.975271	0.153961	0.307825	0.0646346	0.58219	0.512247	1.18922	-0.752597	1.03335	0.492458	-0.0879036	0.562025	1.1386	0.401685	0.788377	0.449271	0.723864	0.64441	0.171194	-2.31489	0.722431	-0.460237	0.772257	-0.137754	0.569404	0.894387	0.56003	-9.95494e-05
TRIM5	-0.632208	-0.365186	-0.317101	0.223027	-0.199666	-0.340786	-0.466377	-0.10626	-0.236255	-0.254086	-0.280701	-0.548934	-1.11324	-0.174884	0.149454	-0.241857	0.453554	0.252888	0.194705	2.17927	-0.196659	0.250173	0.385	0.877407	-0.327048	0.840749	1.42291	1.31358	1.32915	1.9933	1.81513	1.89971	1.9645
DDX58	-0.432834	-0.698314	-0.712419	-0.728866	-0.254217	-0.82245	-0.586159	-0.357295	-0.545367	-0.477402	-0.458404	-0.787057	-0.546785	-0.584899	-0.222305	-0.216128	0.392306	0.32902	0.299948	2.5417	-0.0161516	0.000158688	0.408571	1.36165	0.00185988	1.4069	2.09933	1.68669	1.78741	2.56342	2.66368	2.64159	2.25377
GMPR	-1.31682	-0.74626	-0.286141	-0.598723	-0.505857	0.0477617	-1.16434	-0.553809	-0.44637	0.197551	-0.19886	0.083969	0.000317358	-0.243834	-0.654193	-0.81045	0.219735	0.801258	0.153157	3.3745	-0.0853222	1.32691	0.971494	0.90552	0.0524159	0.807594	2.29902	2.04097	1.59036	2.61234	2.05361	1.96234	1.60973
PDGFRL	-0.22456	-0.560992	-0.297644	-0.00443878	0.357867	-0.284999	-0.743518	-0.349217	-0.343604	-0.572353	-0.349155	-0.575542	-0.197038	-6.78083e-05	-0.0755413	-0.591982	-0.369984	-0.257331	-0.519472	4.27393	-0.00591272	0.362139	0.417315	-0.526155	0.052708	1.82243	2.85427	0.696475	2.13229	2.94412	2.55087	2.12669	1.42082
RUFY4	0.688852	0.59948	0.17571	0.0400087	-0.223005	-0.637516	1.13268	0.71308	0.473621	-0.363804	-0.095042	-0.996268	0.191019	-0.0960563	-0.00372407	0.12006	1.12432	0.457227	0.370265	2.71002	-0.0764537	-0.0620154	-0.126722	-0.496354	-0.0318488	1.55899	0.579026	0.194818	0.743989	0.339058	0.434967	0.460365	0.750589
TRIM31	0.430018	-0.0972904	0.139011	-0.189149	0.0670604	-0.312425	0.326376	0.238714	0.190981	0.157173	0.137044	-0.330206	-0.271374	-0.0697062	-0.0629193	0.138448	0.549748	0.0495889	0.551718	2.99794	0.196494	0.410395	0.650195	-0.00962161	-0.495813	1.60543	1.08822	0.149585	1.15783	0.915353	1.46711	0.897419	0.817148
C1ORF218	1.20271	0.198532	-0.445983	-0.682173	-0.543413	-0.134947	0.572492	0.175633	0.140006	-0.240926	-0.0158992	-0.030743	0	-0.141487	-0.250881	-0.0269942	1.24887	0.798482	0.756716	1.12998	0.689407	0.69893	1.03179	-0.413596	0.201182	2.09636	0.95064	0.426995	1.66447	0.919355	1.14023	0.486416	-0.34153
KIAA1671	1.17667	0.882721	-0.481836	-0.447849	-0.172848	0.0949657	0.405382	-0.113197	0.621037	0.225991	-0.109765	0.26011	-0.0337778	0.148153	0.163267	0.650038	0.206318	0.421328	-0.176376	1.97612	0.241535	-0.0613634	0.375457	0.335289	-0.197746	2.60461	1.34876	0.547331	0.92795	0.998881	1.21467	0.874585	-0.293157
SELL	-0.927126	-0.89437	-0.95151	-0.269203	-0.291274	-0.684098	-0.772823	-0.431069	-0.318844	-0.0800727	0.311178	0.0450095	-0.238601	-0.43821	0.207231	-0.0130823	0.940513	0.5306	0.179944	2.00143	1.00963	0.550625	0.20498	0.748289	0.149311	0.65461	1.04616	0.414655	0.890571	0.582383	0.978218	0.88878	0.322401
PRICKLE1	-0.602878	0.26865	-0.67861	0.0577899	-0.533739	-0.22954	-0.299274	-0.0637062	-0.0198138	0.336158	-0.215653	0.0524855	-0.504319	-0.145388	-0.0882532	0.081885	0.985202	1.11699	0.058926	2.92578	0.132603	0.514168	-0.173894	0.153261	-0.35122	0.433376	0.477398	0.256044	0.542753	0.564876	0.989895	0.766103	0.0198158
LOC285047	-0.0633609	-0.268963	-0.415747	-0.230882	-0.411767	-0.323337	-0.184716	-0.572248	0.452469	0.235335	0.241877	-0.0645976	-0.371852	-0.45421	-0.209395	-0.0226702	-0.00493234	0.254872	0.506967	2.04247	-0.519704	-0.181619	0.0779129	0.945046	-0.79165	0.878035	0.598527	0.95058	0.946147	1.35204	1.12551	0.953787	-0.0593807
LOC641922	-0.0220373	-0.0793744	0.0266018	0.00164374	0.0636548	0.272597	-0.0541047	-0.2454	-0.602418	0.559619	0.312909	0.474369	0.369014	-0.053326	-0.112493	-0.205073	0.416688	0.867944	0.107782	2.08485	-0.615055	0.292676	-0.12548	0.360522	0.126339	0.919325	0.896644	1.30054	1.0217	1.73664	0.838774	0.686451	0.607636
UNC93B1	-0.464176	-0.0287857	0.597231	-0.0565767	0.229809	-0.258561	-0.321636	-0.329227	-0.170992	0.204879	0.633357	0.441675	0.533284	-0.507433	-0.0444789	-0.033633	0.807718	1.00722	0.0958164	2.05127	-0.361374	0.152573	0.181535	0.823219	0.0172663	0.709017	0.940295	0.80168	1.08719	1.20156	0.973016	0.905482	0.566786
APOBEC3F	-0.515899	-0.0229824	-0.114779	-0.102879	-0.140695	0.0207404	-0.127011	-0.0689615	0.164464	0.285071	-0.0145447	0.188426	0.154363	0.261206	0.0948441	-0.0773835	0.811849	0.931554	0.391834	2.04238	0.083969	0.269668	-0.00230149	0.549472	0.358768	0.992877	1.05106	0.980698	1.16197	1.46406	1.17049	1.16529	0.669154
LOC728216	0.0209111	0.339263	-0.151433	-0.470923	-1.31531	-0.0323946	-0.169715	-0.0695185	-0.209829	-0.259818	-0.28969	-0.106703	-0.444306	0.083084	0.331132	-0.772173	-0.110055	0.700395	0.196431	2.48451	-0.939416	-0.0981009	-0.662666	0.32917	-0.0284664	0.710384	0.782459	0.811742	1.39764	1.25322	1.73965	1.49601	0.740902
ATXN7L1	0.00224885	-0.12944	-0.384582	0.349445	-0.249793	-0.112309	0.654555	-0.0661736	-0.388588	-0.411779	-0.119683	-0.152871	0.575535	-0.378699	-0.049121	-0.313448	-0.176441	-0.182518	-0.465765	2.1588	-0.217129	-0.222456	-0.604283	0.0134694	-0.399738	0.18423	0.946065	0.942751	1.44802	1.5304	1.93479	1.5605	1.15518
TMEM110	-0.15136	0.0904063	0.128478	0.556474	0.0617624	0.290212	0.895791	0.970324	0.265209	-0.0327207	-0.0634077	0.0484176	0.24507	0.133037	0.15304	0.16782	0.295394	0.692293	0.662798	2.57445	-0.463772	-0.122633	0.49728	0.254074	-0.0825301	0.860931	1.49791	1.10145	1.33647	1.97299	1.74497	1.6625	0.52678
MYO10	0.331694	-0.880389	0.0755737	0.0523463	0.0629092	-0.444457	-0.3398	-0.0357271	0.312863	-0.268931	0.115646	-0.50228	0.124328	-0.0760978	0.166201	-0.331383	0.43485	0.0240501	0.435874	0.702542	0.50285	-0.539689	0.261242	1.55832	-0.820627	1.60627	0.961957	0.332519	1.61514	1.23377	2.43728	2.09098	0.831529
HS.562197	0.12729	-0.970249	0.204629	0.301752	0.630853	-0.657791	0.607086	0.273898	0.543664	-0.546439	0.168796	-0.291415	0.217218	-0.161899	0.419496	0.400713	1.44397	0.318658	1.39723	0.979316	1.32321	-0.543148	0.755742	0.475303	-0.0755124	2.09331	1.52855	1.18618	2.34121	1.32506	2.37782	2.06525	0.952296
KIR2DL4	-0.687911	-0.617596	-0.0190081	0.161643	0.57747	0.0323407	-0.439807	0.0709388	0.191613	-0.20152	-0.250062	-0.200608	-0.131525	-0.0243654	0.133274	-0.0764705	0.337734	0.356144	0.436439	2.10912	0.436748	0.278401	0.521573	0.205443	0.308279	0.607617	1.07695	0.61504	1.78793	1.32348	1.36208	0.573588	0.939317
KIR2DL3	-0.506396	-0.475132	-0.0408798	-0.0867341	0.4685	-0.634914	-0.187977	-0.180119	-0.0377205	0.0400929	0.324212	-0.112139	-0.555833	-0.592619	0.377501	0.163086	0.893354	0.370979	0.474888	2.55032	0.669743	0.40982	0.753408	0.452985	0.354351	0.77066	1.54939	0.834469	2.29771	1.61855	1.70582	1.13943	1.18808
TDRD7	0.0853703	-0.737738	-0.208129	-0.0769665	-0.15992	-0.583379	-0.220582	-0.321077	-0.0799903	-0.62439	0.190855	-0.42132	0.26372	-0.180212	-0.0202629	-0.390005	0.450232	-0.136983	0.51782	1.20392	0.381505	0.512126	0.971693	0.580715	0.176974	1.55425	1.72174	0.636284	1.65538	1.66231	2.01861	1.61691	1.28309
USP41	0.1289	-0.0397374	0.0455828	0.398197	0.303261	-0.182888	0.439836	0.391086	0.178351	-0.162375	0.0502579	-0.144943	0.185752	0.0491846	0.149481	0.350407	0.153585	-0.393264	-0.13744	1.12879	0.147255	-0.0668973	0.486045	0.519723	-0.0969617	1.62741	1.6313	0.832955	1.70195	1.52273	2.05056	1.89446	1.64669
PIWIL4	-0.0813833	-0.28682	0.25428	-0.0934803	0.396708	-0.0277	-0.174126	-0.0997402	-0.100594	0.0348214	0.186209	0.0148409	-0.0190783	0.142819	-0.192968	-0.0302995	0.467332	-0.0437753	0.211511	2.01897	0.864715	0.6914	0.261061	0.961186	0.303483	1.16125	1.28133	0.478578	1.02666	1.58074	1.47451	1.31103	1.51333
C22ORF28	0.157328	0.161281	-0.0761571	-0.0614221	0.083792	0.0860772	0.30583	0.238518	-0.12631	-0.153397	-0.462523	-0.0478633	0.0732307	-0.0272603	0.208355	0.0688909	0.0248728	0.319306	0.0732307	2.22823	-0.0713106	0.626383	0.282487	0.692463	0.386336	0.859182	1.43475	1.25154	1.13982	1.74762	1.73729	1.65886	1.30149
ARL5B	0.933709	0.200429	0.0243339	-0.0918342	0.194377	0.273134	0.142609	0.161552	-0.267139	-0.157327	-0.0735177	-0.178869	0.0919097	0.559531	-0.080695	-0.305992	0.599765	0.01594	1.03135	0.598422	0.832639	0.446648	1.29037	0.278936	0.0392226	1.29022	1.20553	0.993	2.25018	1.88961	2.01936	1.10035	0.763607
FAS	0.113114	0.015469	-0.427758	0.25164	0.0678865	-0.566355	-0.170563	0.272179	-0.131803	-0.213511	-0.102767	-0.332075	-0.549935	0.13209	-0.065565	-0.293691	0.993377	0.764236	0.627803	1.05927	0.767604	1.04271	1.18144	0.948661	0.0231844	1.27768	1.9711	1.2923	2.13441	1.94663	2.10154	1.58163	1.51391
KCTD14	0.0284701	-0.12395	-0.1839	0.0930057	0.32648	-0.243901	-0.166622	-0.000223635	0.603473	0.0343989	0.455744	0.208417	0.709017	0.237674	0.27342	-0.165918	0.449059	0.659504	1.10137	1.06113	0.0754368	0.214498	0.934856	1.18957	-0.224182	1.46617	1.52195	1.01532	2.24101	1.48494	2.10378	2.01234	1.13222
TRIM6	0.307592	-0.770624	0.188755	-0.108187	0.0728741	0.313176	0.0472313	-0.13561	0.425449	-0.0546515	0.373977	0.0498538	0.847107	0.0406961	0.524194	0.300463	0.546936	0.0239508	0.520085	1.22559	1.00684	1.02781	0.928882	1.33605	0.345805	1.71754	1.95276	1.11268	1.92831	2.0712	2.24824	1.95664	1.33309
SLFN13	-0.0949372	0.962305	-0.45014	-0.174183	-0.0320656	0.525387	0.0374103	-0.207791	0.252961	1.26758	-0.433417	1.07225	-0.82784	0.966571	0.0381552	-0.243537	0.51435	1.39614	-0.599591	2.73376	-0.285937	1.35362	0.685904	-0.132687	1.1064	-0.196751	0.581062	0.987146	0.762561	1.03617	0.753656	0.0763539	0.156759
LOC643977	-0.583234	0.253892	0.959696	-0.0291434	0.0893219	0.14372	-0.368328	-0.46033	0.274554	0.740505	0.0812033	0.940633	-0.426565	0.061555	0.0166532	0.427671	0.62528	1.79954	0.349184	2.0343	-0.08831	1.28309	-0.520918	0.292782	0.898115	-0.0224504	0.897891	1.46731	0.688252	1.46639	0.796415	0.938948	0.450908
OGFR	-0.21713	0.390426	0.24306	-0.320573	-0.0989443	0.755358	-0.452232	-0.249205	-0.184866	0.56051	-0.144975	0.614012	-0.202016	0.260387	-0.0849381	0.271665	0.420251	1.37321	0.384105	2.08521	-0.412887	1.02537	0.104484	0.136218	0.450939	0.678036	1.04966	1.04267	0.639973	1.46504	0.520105	0.665711	0.599632
TRIM56	-0.216154	0.726578	0.599708	0.00344393	0.316702	0.338088	-0.0863925	-0.287674	0.406537	0.873884	-0.027472	0.566932	-0.368769	0.652436	-0.068624	0.244108	0.444826	1.02048	0.0923563	2.07253	0.461392	1.39512	0.400319	0.198758	1.02793	0.434636	1.08723	0.960912	0.817803	1.78273	0.894201	0.99086	0.593746
FAM175A	-0.536403	0.623127	1.21692	-0.244302	0.490621	0.357259	-0.134691	-0.538643	-0.436752	0.0807122	-0.296889	0.946297	-0.046936	0.219314	-0.268956	0.813426	-0.71728	0.169989	-0.565859	2.09867	-0.104013	1.03661	-0.0177281	-0.0285208	1.24963	0.643542	1.15214	0.731374	0.712701	2.06944	1.14704	1.18037	0.500007
EID2B	-0.488633	0.819938	1.06628	-0.225024	0.5709	0.675897	-0.05771	-0.324311	-0.600752	0.0296437	-0.338582	0.618051	0.236033	0.37769	-0.151436	0.851143	-0.807642	0.0456387	-0.47984	2.16121	0.0518315	0.639806	-0.0311911	0.0698121	1.15514	1.07283	0.861765	0.869208	0.795102	1.91531	0.965884	1.355	0.61406
LOC100129362	-0.23652	0.718763	1.16376	-0.13737	0.836102	0.660062	0.27194	-0.165629	-0.389313	-0.173308	-0.504415	0.726413	0.212731	0.512975	0.113954	0.982327	-0.720776	0.156397	-0.299519	2.11204	0.364427	1.31191	0.209915	0.405905	1.48462	1.37035	1.31891	1.0544	0.952945	2.04825	1.27569	1.65532	0.998528
DUSP19	0.0580394	0.898193	1.03522	-0.298726	0.757518	0.750855	0.224423	0.202825	-0.445226	-0.24799	-0.252003	0.51654	0.216449	0.423912	0.118998	0.847548	-0.0639384	0.397737	0.0680516	2.82725	0.218285	0.9911	0.165764	0.341883	0.909527	1.40317	1.42191	1.10788	0.869832	2.12122	1.35622	1.67153	0.855081
CHST12	0.423395	0.814107	1.41009	0.620314	0.762978	0.344147	0.483571	0.186729	0.437132	0.568723	0.270469	0.862408	0.807108	0.570288	0.620314	0.864604	0.410222	0.963163	-0.129492	2.36449	0.290967	0.75375	-0.333614	0.647904	0.756878	0.689219	1.10254	1.09963	0.989124	1.70329	0.933414	1.22342	0.882533
KCNH6	-0.0760765	1.13141	1.43792	0.0972737	0.906475	0.971435	0.319063	-0.0213899	-0.0176303	0.349637	0.0393069	1.07881	0.317455	0.743015	0.220429	0.86557	-0.262268	0.781335	-0.308075	2.11165	0.246651	1.27098	0.0875307	0.0759296	1.59642	0.821882	0.836845	1.34432	0.853189	1.77076	1.04744	1.22085	0.791431
ZNF682	0.110911	1.20618	1.88124	0.584809	1.16893	0.848077	0.698859	0.125056	0.0822666	0.300089	0.49017	1.32186	0.668745	0.493176	0.329411	1.18359	0.163808	0.681575	-0.311775	2.34752	0.293253	1.25048	0.18329	0.206981	1.57503	0.977969	0.884746	0.805094	0.63171	1.62797	1.10393	1.31323	0.803954
LOC100129502	-0.412334	0.897612	1.50723	0.34975	0.745719	0.736743	0.285426	-0.234185	0.289799	0.976979	0.499649	1.36462	0.627635	0.851599	-0.0667885	0.84326	0.138775	1.1192	-0.246158	2.15884	0.617421	1.68872	0.115007	0.347031	1.32546	0.852742	1.03645	1.55776	1.12012	2.05321	1.20806	1.53608	0.880176
CCBE1	-0.199958	1.10909	1.92174	0.433814	1.08336	0.710711	0.575264	-0.130956	0.200542	0.455576	0.142727	1.31441	0.381461	0.754725	0.0566945	1.47776	-0.166946	0.814436	0.271151	1.88861	1.05164	1.86514	0.593985	0.543555	1.50472	1.49974	1.67933	1.69924	1.65573	2.00353	1.76134	2.06801	1.23419
RABAC1	-0.0519016	0.249919	0.638565	0.263948	0.201646	0.819153	-0.392461	-0.288519	0.136165	0.568489	0.646347	0.905713	0.979052	-0.362036	0.245727	0.555846	0.0333137	0.532387	-0.151034	2.43014	0.528811	1.05981	0.764525	0.819693	0.959481	0.80033	1.11683	1.00912	0.475905	1.44841	0.914029	1.05918	0.795543
RIPK3	-0.2431	0.166317	0.506033	0.0862946	0.611427	0.538121	0.250901	-0.0782148	0.40174	0.97414	0.511873	1.23642	0.791164	0.532846	0.666775	0.741307	0.595781	1.09224	0.380907	2.22	0.0689184	0.365491	0.00640575	0.905705	1.04482	1.31118	0.669689	1.46083	1.33985	1.66207	1.02936	1.13775	1.04562
RBMS2P	-0.0683502	0.161875	0.184369	0.480792	0.296111	-0.126047	0.470886	-0.168963	0.250852	0.450992	0.446891	0.490334	-0.0273338	0.176591	0.142806	0.781099	0.337848	0.0999819	0.0143124	2.04642	0.608894	0.995101	1.01786	0.625598	0.252028	1.55234	1.43788	1.18479	1.08561	1.60915	1.35436	1.336	1.32953
LOC100128274	-0.00597067	0.211124	1.14005	0.233864	0.622321	-0.165127	0.437718	0.0410888	0.804756	0.572017	0.653335	0.957536	0.00491122	0.179078	0.10161	0.629287	0.783809	0.816034	0.0845678	2.30875	0.887424	1.01069	0.313397	0.577692	0.705323	0.926637	1.67323	0.956949	1.33002	1.8839	1.58415	1.83073	1.13673
LAG3	-0.706093	-0.0199103	-0.655735	-1.20893	-0.493567	-0.431195	-0.967324	-0.764663	-0.218524	0.040626	0.486745	0.454776	0.410688	-0.464998	0.343044	0.374822	0.92914	0.935037	0.00860162	3.63832	0.54583	0.991898	0.784613	1.45602	0.997798	2.34142	1.95328	1.72287	2.70614	2.33169	2.05641	1.99988	0.980055
ERN1	-0.29102	0.0165962	0.371659	-0.129219	0.239557	0.218856	-0.398973	-0.27709	0.183544	0.408505	-0.516237	-0.203872	0.0820349	0.570298	0.0442822	0.0583026	0.0121539	0.184534	0.316493	1.10685	0.597021	0.986542	0.872356	1.25881	0.925164	0.443161	0.710931	1.77999	1.2536	1.72978	1.43237	1.28612	2.09941
HIST2H2AB	-0.573561	-0.659404	-0.0437693	0.117708	0.627588	0.179753	-0.766345	-0.439487	-0.227054	0.206331	-0.453249	-0.0909028	0.274482	0.316459	-0.165947	-0.019204	-0.297701	0.0339762	0.456165	1.99299	0.937917	0.388686	0.65149	1.67788	1.45675	1.74038	1.14888	1.87589	1.40088	2.1507	2.05618	2.15558	1.94656
NCF1B	-0.474144	-0.637165	0.209204	-0.158602	0.775691	0.135482	-0.661485	-0.453433	-0.0312737	0.238665	0.0365526	-0.494162	-0.201694	0.764796	0.656011	0.429332	1.07009	0.76057	1.43829	1.77918	-0.00481943	0.804012	0.364315	0.731183	0.963001	0.112607	0.504793	1.49938	1.67847	1.83613	1.70638	1.59012	2.70386
APOBEC3H	-1.88423	-0.502738	0.375579	0.0630749	0.340426	-0.48416	-0.389797	-0.780421	0.0134837	0.528581	0.0430365	0.317316	-0.207081	-0.0328152	0.0584689	0.344476	-0.138095	-0.0431285	-0.73369	2.25771	0.938384	1.11849	0.117017	1.19015	0.726177	1.28217	1.81181	1.73528	1.1116	1.91895	1.58366	1.53029	0.885324
DOPEY1	-0.653736	-0.63158	0.104256	0.0756969	-0.0388375	-0.512341	-0.328366	-0.432904	-0.0272015	-0.0706741	-0.0756781	0.199537	-0.841066	-0.392453	-0.481237	0.393098	0.588459	0.439815	0.309968	1.83332	0.254267	0.835463	0.694613	0.721854	0.506521	1.09818	1.95182	1.882	2.23848	2.66992	2.22507	2.08052	1.09663
LBA1	-1.14435	-0.733848	0.20528	-0.186832	0.216883	-0.311958	-0.851547	-0.957249	0.0145553	0.274792	-0.141042	0.474182	-0.45436	-0.128883	0.143942	0.423331	0.804301	1.20772	-0.0624763	2.05113	0.925513	1.3313	0.345816	1.27726	1.23834	0.46222	2.09085	1.83346	1.55742	2.29515	1.91071	2.0769	1.72227
PRF1	-0.849544	-0.57537	-0.44548	-0.210262	0.46113	-0.32937	-0.793379	-0.501678	-0.306101	0.425653	0.905258	1.09806	0.359769	0.192611	0.533812	-0.0301463	0.550773	0.608289	-0.0536015	1.12568	1.01361	1.18353	0.238824	1.66006	1.6604	1.72772	1.96722	1.72655	1.93402	2.24331	2.20226	2.39544	1.3189
TGM1	-0.28505	0.0810123	0.359116	0.0343284	0.415445	0.404903	0.487939	-0.140057	0.527241	0.493248	-0.0494569	0.89964	0.198544	0.717421	0.335643	0.387561	0.965271	1.20659	0.169207	3.82843	0.61339	0.201207	-0.0929771	0.648401	0.198394	1.21731	1.16944	1.50703	1.65999	1.61981	1.70473	1.20674	1.27338
OTOF	0.293335	0.667374	-0.216677	-0.357966	0.0669227	0.183442	0.0710487	-0.208429	-0.0478424	0.122487	0.0733267	0.326951	0.152352	0.195726	0.088508	-0.0775083	0.381239	0.946282	0.450781	4.22953	0.0101496	0.798283	0.45709	1.04849	0.719201	2.12558	1.19709	1.95472	1.9631	2.33452	1.85717	1.76283	2.4892
ZNFX1	-0.104835	0.299796	-0.275558	-0.484613	-0.612785	0.342907	-0.483589	-0.358208	-0.313239	0.294618	-0.257219	0.253953	-0.383635	0.422373	-0.0875954	0.031254	0.629427	1.2195	0.537038	2.06262	0.167923	0.809653	0.651371	0.596697	0.798615	1.37431	1.64445	1.74739	1.57895	2.31649	1.58014	1.6314	1.18635
HS.340072	0.0742999	0.185879	0.240033	0.0308728	-0.164611	0.370064	-0.371064	-0.0865778	0.306834	0.272202	-0.299322	-0.144233	-0.218244	0.185029	0.188983	0.472768	1.20067	0.908613	1.26319	1.51009	0.535486	0.67643	0.701895	0.317165	0.422168	1.17106	1.68213	1.31656	2.04899	1.90251	1.81055	1.82996	0.247028
ZNF702P	0.224077	-0.715924	-0.0631182	-0.265523	-0.417777	-0.0430364	-0.322007	-0.0440237	0.257204	0.167384	0.0178222	0.332198	-0.0220065	0.0956679	0.104243	-0.328266	1.19496	1.17333	1.43008	3.13524	0.444137	1.03087	1.28076	0.433066	0.159965	0.768807	1.83072	1.23087	1.58337	2.32643	1.804	1.46354	0.996237
SP110	-0.467661	-0.131321	0.147554	0.0231844	0.207343	-0.24045	-0.46505	-0.415411	-0.282081	0.132103	0.612352	0.862884	0.296193	0.114767	0.163537	-0.240585	1.18459	1.30348	1.01316	2.66807	0.0233405	0.834452	0.960675	1.19986	0.51084	1.52341	1.74153	1.74889	1.76007	2.16994	1.78852	1.6409	1.93381
FTSJD2	-0.0847285	-0.0916036	0.314198	-0.0714364	-0.0812352	0.124857	-0.0677256	-0.222921	0.235556	-0.101343	0.247441	0.0667299	0.297473	-0.108189	0.0608498	0.187996	0.876181	0.769772	0.329135	2.3397	0.561927	1.11989	1.07524	1.09077	0.552761	1.58855	1.93111	1.76163	2.06696	2.02261	2.002	1.8806	1.63104
MOV10	-0.229019	0.192068	0.192358	-0.408447	-0.202748	0.306076	-0.0230601	-0.468352	0.402635	0.417877	0.204566	0.415088	0.318704	0.0262902	0.25004	0.600527	0.952266	1.18342	0.338042	2.56683	0.572414	1.10024	0.779478	1.00945	0.744841	1.65934	2.1018	1.74046	1.91353	2.01825	1.77743	1.93497	1.09123
C19ORF66	-0.041579	0.250646	0.27764	-0.0260743	0.271987	-0.360788	0.0908128	-0.0833736	0.26396	0.442715	0.527721	0.421124	0.694657	-0.255434	0.0881687	0.127052	1.06403	0.878466	0.52298	2.74202	0.834525	1.21338	1.0174	1.0778	0.507546	1.86529	1.86325	1.23614	2.12696	1.93482	2.05182	1.80273	1.71691
PARP10	-0.220745	-0.0327989	0.499996	-0.490397	0.256371	0.00659246	0.0745465	-0.128678	0.46682	0.107179	0.0218777	0.231199	0.290778	0.288193	0.611106	0.593755	1.27944	1.2643	0.608582	2.32238	1.09457	1.51808	1.33054	1.2417	0.971214	1.75888	2.0673	1.69798	2.19886	1.94871	2.10668	2.00438	1.5564
GSDMD	-0.29009	0.238408	0.522598	-0.110748	0.585578	0.162146	0.191929	-0.274875	0.115153	0.62007	0.708108	1.01141	0.468667	0.441579	0.466528	0.33754	1.45234	1.77433	0.573142	2.01136	0.751986	1.17651	0.779739	0.957432	1.16338	1.67559	1.45438	1.34102	1.69405	1.50112	1.40617	1.17112	1.06931
[truncated: 612 more rows]
