# Supplementary material for: A Systematic Approach to Identify Markers of Distinctly Activated Human Macrophages
Source: Front Immunol. 2015 May 27;6:253. doi: 10.3389/fimmu.2015.00253 (PMC4445387; doi:10.3389/fimmu.2015.00253)
Supplement: Table S2 — GO enrichment for 1615 gene names recognized by STRING v. 9.05. [file Table_2.XLSX]

## Sheet: Sheet1
Table S2. GO enrichment for 1615 gene names recognized by STRING v. 9.05.
GO Cellular Component
	Number		FDR	Bonferroni
GO Term	of Genes	p-value	p-value	p-value
cell surface	86	2.24e-13	2.87e-10	2.87e-10
integral to plasma membrane	169	5.31e-12	2.8e-09	6.81e-09
intrinsic to plasma membrane	172	8.11e-12	2.8e-09	1.04e-08
external side of plasma membrane	46	8.73e-12	2.8e-09	1.12e-08
plasma membrane part	238	3.7e-11	9.49e-09	4.74e-08
extracellular space	122	4.61e-11	9.85e-09	5.91e-08
extracellular region part	139	1.02e-10	1.86e-08	1.3e-07
cell periphery	419	2.21e-09	3.55e-07	2.84e-06
plasma membrane	413	3.59e-09	5.12e-07	4.6e-06
extracellular region	228	4.14e-09	5.31e-07	5.31e-06
GO Molelcular Function
	Number		FDR	Bonferroni
GO Term	of Genes	p-value	p-value	p-value
chemokine activity	24	2.42e-16	8.85e-13	8.85e-13
chemokine receptor binding	21	4.84e-12	8.85e-09	1.77e-08
cytokine receptor binding	43	3.25e-10	3.96e-07	1.19e-06
cytokine activity	41	1.29e-08	1.18e-05	4.71e-05
carbohydrate binding	66	5.5e-08	3.56e-05	0.000201
receptor binding	137	5.85e-08	3.56e-05	0.000214
CCR chemokine receptor binding	9	9.18e-07	0.00048	0.00336
G-protein coupled receptor binding	35	1.24e-06	0.000566	0.00453
CCR1 chemokine receptor binding	5	2.87e-05	0.0116	0.105
icosatetraenoic acid binding	4	5.89e-05	0.018	0.215
